# Supplementary material for: Non-destructive prediction of anthocyanin concentration in whole eggplant peel using hyperspectral imaging
Source: PeerJ. 2024 May 14;12:e17379. doi: 10.7717/peerj.17379 (PMC11636719; doi:10.7717/peerj.17379)
Supplement: Supplemental Information 1 [file peerj-12-17379-s001.xlsx]

## Sheet: Table S1 Anthocyanin content an
Table S1 Anthocyanin content and average reflectance
Eggplant color	cyanidin (μg/g)	delphinidi (μg/g)	petunidin (μg/g)	Total anthocyanin (μg/g)	375.88nm	380.8043nm	385.7337nm	390.6682nm	395.6079nm	400.5527nm	405.5026nm	410.4577nm	415.4179nm	420.3833nm	425.3537nm	430.3293nm	435.3101nm	440.2959nm	445.287nm	450.2831nm	455.2844nm	460.2908nm	465.3023nm	470.319nm	475.3408nm	480.3677nm	485.3998nm	490.437nm	495.4794nm	500.5269nm	505.5795nm	510.6372nm	515.7001nm	520.7681nm	525.8412nm	530.9195nm	536.0029nm	541.0915nm	546.1852nm	551.284nm	556.3879nm	561.497nm	566.6113nm	571.7305nm	576.855nm	581.9847nm	587.1194nm	592.2593nm	597.4043nm
Light purple	0.2003	5.5819	0	5.7822	0.081615	0.08655	0.09076	0.095695	0.095864	0.093178	0.085937	0.081313	0.080548	0.081413	0.082313	0.084559	0.086626	0.08848	0.087759	0.083705	0.078598	0.072384	0.065796	0.058706	0.051657	0.045781	0.041022	0.037131	0.033987	0.031538	0.029947	0.028904	0.028131	0.027612	0.027267	0.027066	0.027186	0.027751	0.028819	0.030518	0.03267	0.035275	0.03821	0.041352	0.044678	0.048067	0.052393	0.05733	0.062411
Light purple	0.1911	3.9873	0	4.1784	0.082797	0.083603	0.085505	0.083769	0.084684	0.080313	0.07198	0.066858	0.065499	0.064371	0.062229	0.060939	0.060678	0.061295	0.061165	0.059472	0.056306	0.052196	0.048062	0.043719	0.03999	0.037065	0.034871	0.033193	0.031986	0.031226	0.030883	0.030756	0.030701	0.030772	0.030898	0.031003	0.031297	0.031716	0.032467	0.03365	0.035165	0.036967	0.038969	0.040992	0.04315	0.045138	0.047832	0.050897	0.05413
Light purple	0.5676	24.6785	0	25.2461	0.074138	0.073159	0.070402	0.064724	0.058624	0.053608	0.047052	0.042771	0.040813	0.041263	0.040415	0.040414	0.041069	0.041758	0.041887	0.040358	0.0387	0.036681	0.034633	0.032672	0.030769	0.028779	0.027166	0.026025	0.025316	0.024774	0.024492	0.024288	0.024066	0.02404	0.02397	0.023864	0.023902	0.023984	0.024243	0.024617	0.025089	0.025667	0.026351	0.027174	0.027943	0.028654	0.029555	0.030609	0.031699
Light purple	0.6688	133.928	0	134.597	0.073545	0.066177	0.062067	0.056071	0.051747	0.047788	0.042961	0.039491	0.038936	0.038708	0.038977	0.039875	0.041233	0.04277	0.043625	0.043548	0.042915	0.042026	0.04064	0.038598	0.037116	0.0361	0.035181	0.034545	0.034089	0.033788	0.033652	0.03356	0.033439	0.033411	0.033399	0.033319	0.033379	0.0335	0.033796	0.034276	0.034813	0.035429	0.036224	0.037077	0.037926	0.038581	0.039525	0.040625	0.041618
Light purple	0.2079	2.9093	0	3.1172	0.088418	0.092153	0.099757	0.106789	0.111755	0.108314	0.09926	0.091305	0.08944	0.088445	0.087911	0.088842	0.090817	0.094072	0.096352	0.096919	0.095397	0.092423	0.088113	0.082437	0.077846	0.074406	0.071451	0.069454	0.068353	0.068085	0.068796	0.070021	0.07127	0.072591	0.073522	0.074109	0.075004	0.076103	0.077997	0.080576	0.083408	0.086482	0.089692	0.092661	0.095238	0.097621	0.100743	0.104332	0.107883
Light purple	0.2318	2.9479	0	3.1797	0.075131	0.076055	0.079368	0.079854	0.07944	0.077412	0.071087	0.065808	0.064361	0.064366	0.063709	0.063909	0.064632	0.065511	0.06527	0.062637	0.059571	0.055905	0.052324	0.048613	0.044872	0.041634	0.039293	0.037782	0.036665	0.035886	0.03548	0.03527	0.03504	0.034996	0.034954	0.034984	0.035128	0.035439	0.035969	0.036714	0.037577	0.03866	0.039943	0.041363	0.042845	0.044238	0.046096	0.048379	0.050759
Light purple	0.5813	14.2443	0	14.8256	0.074277	0.075706	0.073761	0.073396	0.068644	0.061098	0.05413	0.049055	0.046819	0.04541	0.044033	0.042466	0.042467	0.042872	0.04348	0.042543	0.040954	0.038735	0.036522	0.034807	0.033197	0.031543	0.030198	0.029362	0.028974	0.028722	0.028699	0.028683	0.028675	0.028708	0.028743	0.028682	0.028719	0.028779	0.028963	0.029321	0.029737	0.030294	0.03099	0.0318	0.032637	0.03329	0.03432	0.035646	0.037048
Light purple	0.5566	29.7682	0	30.3248	0.073794	0.073633	0.069088	0.06347	0.059035	0.053132	0.046388	0.04207	0.040536	0.039129	0.03794	0.037536	0.037444	0.037895	0.03794	0.03695	0.035726	0.034032	0.032472	0.030766	0.02927	0.028285	0.027548	0.02711	0.026847	0.026679	0.026628	0.026618	0.026556	0.026573	0.026687	0.026643	0.026684	0.026732	0.026843	0.027081	0.027302	0.027687	0.028142	0.028728	0.029307	0.029663	0.030285	0.031019	0.031725
Light purple	2.9212	360	0	362.921	0.071316	0.071925	0.067499	0.062166	0.055897	0.048897	0.042649	0.038103	0.036085	0.035054	0.03387	0.033064	0.032741	0.033378	0.033669	0.033147	0.032507	0.031672	0.03097	0.030325	0.029324	0.028637	0.028112	0.028005	0.027898	0.027843	0.027856	0.027892	0.027833	0.027854	0.027916	0.027816	0.027798	0.027767	0.027762	0.027829	0.02776	0.027801	0.027904	0.028119	0.028331	0.028265	0.028406	0.028585	0.028698
Light purple	0.9701	67.3891	0	68.3592	0.072857	0.074768	0.06974	0.062464	0.05879	0.05411	0.047412	0.042886	0.041037	0.040252	0.03886	0.038443	0.038247	0.038516	0.038508	0.037485	0.036226	0.034569	0.033162	0.031477	0.029966	0.028979	0.028312	0.027905	0.027611	0.027468	0.027416	0.027386	0.027339	0.027336	0.027412	0.027358	0.027412	0.027422	0.027487	0.027705	0.027908	0.028252	0.028695	0.02923	0.029779	0.030146	0.030707	0.031435	0.032166
Light purple	5.0343	237.238	0	242.272	0.071186	0.071513	0.063547	0.054093	0.04439	0.038385	0.032623	0.028286	0.026922	0.025598	0.024371	0.023817	0.023717	0.023949	0.024283	0.024117	0.023556	0.023124	0.022657	0.022173	0.02183	0.021294	0.020667	0.020448	0.020421	0.020465	0.020509	0.020559	0.020564	0.020627	0.02067	0.020583	0.020596	0.020541	0.020542	0.020584	0.02059	0.02056	0.020644	0.020771	0.020872	0.020836	0.02087	0.020967	0.020988
Light purple	2.2719	281.017	0	283.289	0.072019	0.071643	0.067418	0.05939	0.052853	0.046352	0.040554	0.036478	0.035503	0.034245	0.033592	0.033563	0.033731	0.034266	0.034334	0.033256	0.031783	0.030382	0.028905	0.027637	0.026484	0.025232	0.02408	0.023423	0.023112	0.02293	0.022859	0.022827	0.022775	0.022806	0.02281	0.022727	0.022741	0.022777	0.022876	0.023052	0.023247	0.02345	0.023853	0.024272	0.024709	0.024989	0.025417	0.025983	0.026532
Light purple	7.2374	435.747	0	442.984	0.075124	0.074959	0.069925	0.063866	0.055869	0.04953	0.041876	0.037943	0.035543	0.034949	0.034323	0.03413	0.033907	0.034192	0.033702	0.032809	0.03163	0.03013	0.028943	0.02795	0.027279	0.026854	0.026087	0.025254	0.0248	0.024696	0.024613	0.024678	0.024657	0.02466	0.024708	0.024643	0.024673	0.024569	0.024567	0.024614	0.024682	0.024726	0.024877	0.02521	0.025455	0.025508	0.025783	0.02614	0.026528
Light purple	2.544	195.546	0	198.09	0.071077	0.068928	0.062415	0.054668	0.044964	0.038298	0.032431	0.028205	0.026355	0.025422	0.02448	0.024003	0.023631	0.023991	0.02432	0.024067	0.023639	0.023029	0.022524	0.022161	0.021856	0.021382	0.020803	0.020406	0.020324	0.020368	0.020457	0.020499	0.020546	0.020672	0.020746	0.020736	0.020716	0.020739	0.020828	0.020949	0.021011	0.021171	0.021412	0.021696	0.021921	0.022008	0.022222	0.022502	0.022777
white	0	0	0	0	0.112163	0.130998	0.166265	0.195242	0.221177	0.227624	0.220904	0.215612	0.218947	0.227115	0.237922	0.251727	0.27018	0.288318	0.305073	0.316323	0.324118	0.330056	0.334574	0.336958	0.333091	0.327036	0.32465	0.328654	0.33579	0.343845	0.352292	0.360288	0.365184	0.368872	0.370662	0.37169	0.373266	0.374859	0.375998	0.375704	0.373716	0.373779	0.376286	0.379399	0.380703	0.381203	0.382933	0.383445	0.382255
white	0	0	0	0	0.105295	0.119541	0.149407	0.17378	0.198791	0.207698	0.201957	0.196304	0.199741	0.206781	0.219617	0.236173	0.254527	0.272194	0.285132	0.295385	0.303368	0.310839	0.315755	0.318423	0.316801	0.313201	0.309878	0.31138	0.318653	0.325978	0.333118	0.338302	0.341779	0.344565	0.346239	0.3464	0.347495	0.348826	0.349669	0.349407	0.347798	0.349602	0.354995	0.358739	0.361277	0.362138	0.36419	0.365515	0.363767
Green	0	0	0	0	0.093081	0.101962	0.114218	0.126026	0.133925	0.133608	0.122349	0.11379	0.1105	0.109757	0.108224	0.107988	0.110963	0.117927	0.126468	0.133306	0.137058	0.138607	0.139378	0.139444	0.138609	0.138654	0.140928	0.146318	0.154665	0.165794	0.179712	0.194394	0.208535	0.221577	0.23193	0.238408	0.242429	0.244341	0.245534	0.245881	0.243827	0.240799	0.237388	0.233062	0.228414	0.223656	0.220587	0.218228	0.215497
Green	0	0	0	0	0.090959	0.090018	0.089515	0.097265	0.101942	0.098688	0.090799	0.08382	0.081272	0.080103	0.077862	0.077159	0.078666	0.084558	0.092347	0.098839	0.102066	0.102763	0.10237	0.101259	0.100967	0.102265	0.105568	0.111544	0.121159	0.134811	0.152504	0.17206	0.192024	0.210814	0.225799	0.235248	0.240998	0.243587	0.24511	0.245536	0.24303	0.238507	0.232952	0.225629	0.218462	0.211548	0.206814	0.203404	0.200013
Green	0	0	0	0	0.090224	0.090303	0.090046	0.09734	0.102725	0.099292	0.090966	0.083904	0.081297	0.080152	0.077963	0.077231	0.078817	0.084669	0.092515	0.09906	0.102346	0.103091	0.102727	0.101609	0.101426	0.102816	0.10609	0.112096	0.121798	0.135556	0.153432	0.173208	0.193402	0.21244	0.227677	0.23722	0.24313	0.245742	0.247386	0.247974	0.245498	0.24106	0.235411	0.228082	0.220885	0.213919	0.209242	0.205767	0.202372
Green	0	0	0	0	0.093669	0.102311	0.112386	0.120083	0.122324	0.118005	0.105437	0.096483	0.092337	0.090829	0.089435	0.088545	0.090319	0.095807	0.103674	0.110397	0.113661	0.11429	0.114392	0.115001	0.116215	0.116834	0.117006	0.120223	0.128883	0.141918	0.159079	0.179164	0.19981	0.220059	0.236265	0.246163	0.251838	0.253861	0.255227	0.255692	0.252803	0.248186	0.241845	0.233614	0.225165	0.217494	0.212262	0.208589	0.205058
Light purple	0.2419	5.4084	0	5.6503	0.077915	0.079066	0.083247	0.078714	0.076751	0.073475	0.065901	0.060937	0.059062	0.057727	0.055777	0.054535	0.053958	0.054733	0.054332	0.052696	0.049999	0.04666	0.043201	0.039549	0.036794	0.035006	0.033446	0.032316	0.0315	0.031059	0.030848	0.030756	0.030828	0.030903	0.031053	0.031078	0.031211	0.031388	0.031819	0.032549	0.033487	0.034631	0.035896	0.037292	0.038755	0.040037	0.041842	0.043973	0.046216
Dark Purple	1.093	127.699	0	128.792	0.071487	0.075298	0.068489	0.061789	0.055925	0.049684	0.043755	0.03983	0.037762	0.035974	0.035217	0.034382	0.034083	0.034526	0.034482	0.033653	0.032818	0.032131	0.031448	0.030536	0.029586	0.028947	0.028662	0.028599	0.028533	0.028504	0.028535	0.028613	0.028565	0.028628	0.028632	0.028647	0.028671	0.028597	0.02856	0.028629	0.028621	0.028649	0.028749	0.028972	0.029172	0.029119	0.029265	0.029462	0.029584
Dark Purple	4.7186	336.955	0	341.673	0.071864	0.068667	0.064901	0.057322	0.052219	0.04571	0.039735	0.035764	0.033629	0.032401	0.031287	0.03037	0.030365	0.030712	0.0306	0.030292	0.02972	0.029265	0.028687	0.027706	0.026986	0.026767	0.026541	0.026436	0.026433	0.026421	0.026418	0.026359	0.026335	0.026345	0.026377	0.026342	0.026297	0.02612	0.026065	0.026028	0.025931	0.025861	0.025889	0.025983	0.026061	0.025877	0.025855	0.025827	0.025694
Dark Purple	0.6105	30.6564	0	31.2669	0.074732	0.071543	0.070036	0.06414	0.061331	0.055399	0.049043	0.044361	0.042139	0.041138	0.039766	0.038838	0.038828	0.039159	0.038954	0.038084	0.03662	0.03513	0.033483	0.031578	0.030249	0.02959	0.028998	0.028678	0.028471	0.028384	0.028386	0.028329	0.028321	0.028364	0.02846	0.028452	0.028475	0.028421	0.028524	0.028711	0.028879	0.029169	0.029574	0.030087	0.030616	0.030902	0.031446	0.032132	0.032799
Light purple	0.7861	21.4414	0	22.2275	0.080319	0.082413	0.083714	0.083076	0.085767	0.083557	0.078447	0.074556	0.074301	0.074743	0.075134	0.07585	0.077467	0.079017	0.079183	0.077699	0.074601	0.070428	0.06538	0.059607	0.054816	0.05112	0.047955	0.045411	0.043446	0.04217	0.041549	0.041297	0.041311	0.041433	0.04151	0.041527	0.041867	0.042374	0.043583	0.045364	0.04749	0.049946	0.052485	0.055017	0.057549	0.059875	0.063002	0.066558	0.070174
Light purple	0.3971	16.3424	0	16.7395	0.091426	0.101492	0.119122	0.122522	0.12043	0.111828	0.098864	0.091042	0.088388	0.087819	0.086723	0.087898	0.089687	0.091913	0.092345	0.09053	0.086544	0.081507	0.075646	0.070616	0.065958	0.061757	0.05777	0.054469	0.051841	0.049728	0.048081	0.046788	0.046024	0.045617	0.045577	0.045545	0.045733	0.046251	0.047326	0.04907	0.051141	0.053713	0.056467	0.059299	0.062385	0.065152	0.068659	0.072694	0.076589
Light purple	0.73	16.0208	0	16.7508	0.079889	0.084	0.08142	0.082736	0.076676	0.069624	0.062053	0.056352	0.053941	0.053206	0.051572	0.050615	0.050339	0.051223	0.051887	0.051064	0.048732	0.045859	0.042838	0.040333	0.038083	0.035817	0.033544	0.031929	0.031147	0.030739	0.030524	0.030461	0.030429	0.030499	0.030542	0.03044	0.030479	0.0307	0.031131	0.031896	0.032846	0.034037	0.035404	0.036819	0.038257	0.039503	0.041204	0.043287	0.045501
Light purple	2.6975	212.614	0	215.311	0.075322	0.076084	0.072015	0.064601	0.056859	0.050488	0.044752	0.040645	0.039387	0.039287	0.038919	0.03958	0.040499	0.041258	0.04095	0.039451	0.037416	0.035288	0.032779	0.030439	0.027996	0.025857	0.024018	0.022778	0.021899	0.021186	0.020702	0.020372	0.020113	0.019947	0.019799	0.019651	0.019613	0.019649	0.019817	0.020163	0.020621	0.021123	0.021699	0.022428	0.023162	0.023853	0.024834	0.025964	0.027202
Light purple	0.8062	50.4547	0	51.2609	0.076289	0.079229	0.076385	0.072109	0.066468	0.058984	0.052303	0.046293	0.044352	0.043569	0.041765	0.040516	0.040694	0.04238	0.044404	0.045016	0.043722	0.041424	0.038544	0.036052	0.03361	0.031234	0.028908	0.027455	0.026597	0.026048	0.025943	0.026022	0.026216	0.026471	0.026676	0.026731	0.026994	0.027466	0.028378	0.029825	0.031578	0.033419	0.035166	0.03683	0.038493	0.040079	0.042204	0.044819	0.04758
Light purple	0	8.5897	0.2184	8.8081	0.078144	0.075812	0.075974	0.070485	0.067172	0.062598	0.056567	0.052489	0.051437	0.050868	0.050869	0.050869	0.051163	0.051858	0.051218	0.049492	0.046529	0.043144	0.039795	0.037036	0.03444	0.032099	0.029711	0.028144	0.027351	0.026949	0.026694	0.026608	0.026479	0.026465	0.026455	0.02635	0.026366	0.026411	0.026682	0.027092	0.027605	0.02823	0.029109	0.030091	0.031075	0.031986	0.033266	0.03481	0.036511
Light purple	0	240.77	3.0042	243.774	0.082891	0.082927	0.089111	0.086104	0.083543	0.0783	0.071609	0.066126	0.064717	0.064668	0.065781	0.066886	0.068248	0.069818	0.06959	0.067863	0.064949	0.061752	0.058051	0.054548	0.050946	0.047386	0.043821	0.041021	0.039282	0.03799	0.037122	0.03663	0.036191	0.036005	0.035873	0.035727	0.03591	0.036355	0.037222	0.038407	0.03985	0.041574	0.043613	0.045586	0.047541	0.049283	0.051431	0.05381	0.056191
Dark Purple	0	56.0767	0.7847	56.8614	0.076434	0.076939	0.076749	0.070835	0.066888	0.059748	0.051609	0.046843	0.044151	0.043454	0.041854	0.040295	0.04048	0.042456	0.044462	0.045241	0.043879	0.040906	0.037777	0.035139	0.032753	0.030172	0.027438	0.025483	0.024431	0.023936	0.023853	0.023973	0.024259	0.024619	0.024808	0.024868	0.025106	0.025729	0.02682	0.028457	0.030394	0.032441	0.034453	0.036227	0.038112	0.039853	0.042206	0.045064	0.048087
Light purple	0	30.8372	0.5376	31.3748	0.099519	0.1048	0.12834	0.139284	0.151061	0.147555	0.135484	0.127389	0.126469	0.129256	0.135789	0.144378	0.153018	0.160605	0.163519	0.16276	0.159896	0.155665	0.149595	0.142642	0.133861	0.124304	0.114989	0.107701	0.102336	0.097709	0.094333	0.091752	0.089384	0.087408	0.085382	0.083591	0.082995	0.083511	0.085498	0.08864	0.092474	0.097122	0.102215	0.107029	0.111943	0.116782	0.123141	0.130048	0.136624
Light purple	0	32.8085	0.8994	33.7079	0.085629	0.089004	0.101138	0.102828	0.107617	0.105329	0.097406	0.091627	0.090552	0.090934	0.092544	0.093899	0.09551	0.097564	0.097099	0.093665	0.088484	0.082189	0.075401	0.068925	0.062383	0.055884	0.049522	0.044646	0.041253	0.038766	0.037146	0.036132	0.035389	0.034993	0.034667	0.034423	0.03464	0.035329	0.03677	0.038824	0.041384	0.044403	0.047817	0.051265	0.054773	0.058205	0.062382	0.067223	0.072153
Light purple	0	271.801	3.2184	275.02	0.077891	0.074273	0.077602	0.070208	0.065824	0.060089	0.053716	0.049497	0.048339	0.047773	0.047824	0.047425	0.047633	0.048385	0.047812	0.045929	0.043038	0.039705	0.036354	0.033619	0.031085	0.02858	0.02622	0.024637	0.023772	0.023227	0.022919	0.02277	0.022651	0.022697	0.022691	0.022631	0.022698	0.022896	0.023316	0.023854	0.024562	0.025438	0.026515	0.027697	0.028909	0.030016	0.031393	0.033018	0.034789
Light purple	0	64.1363	1.7453	65.8816	0.076446	0.078985	0.074398	0.071731	0.069534	0.063649	0.055643	0.052072	0.050775	0.051129	0.052307	0.053647	0.05528	0.056829	0.057542	0.055803	0.053467	0.050804	0.047655	0.044572	0.041798	0.038768	0.035739	0.033404	0.031798	0.030615	0.029813	0.02926	0.028781	0.028427	0.02807	0.027746	0.02767	0.027725	0.028155	0.028852	0.029785	0.03088	0.032105	0.033479	0.034845	0.036152	0.037883	0.03989	0.041833
Light purple	0	17.1576	0.2608	17.4184	0.089954	0.101568	0.108582	0.119504	0.126132	0.122454	0.112483	0.105718	0.103428	0.103707	0.104647	0.106266	0.1088	0.112484	0.115005	0.113582	0.109709	0.104579	0.098529	0.092334	0.086326	0.079423	0.072434	0.066987	0.063276	0.060562	0.058891	0.057996	0.057396	0.05715	0.056966	0.056864	0.057339	0.058373	0.060383	0.063242	0.066686	0.070783	0.075251	0.079575	0.083622	0.08736	0.091966	0.097049	0.102017
Light purple	0	3.1425	0.4753	3.6178	0.101606	0.111166	0.133089	0.151463	0.164784	0.161472	0.153659	0.146597	0.144947	0.148189	0.152587	0.158613	0.164506	0.170823	0.17442	0.174155	0.171269	0.166827	0.161383	0.155638	0.149272	0.142548	0.135178	0.127231	0.121468	0.117577	0.115261	0.113826	0.112572	0.11161	0.110837	0.110265	0.110628	0.111686	0.113921	0.117286	0.121062	0.125594	0.130834	0.135884	0.140767	0.145097	0.150722	0.1566	0.161885
Light purple	0	24.9042	0	24.9042	0.093685	0.099575	0.114002	0.124106	0.130054	0.123498	0.115312	0.108575	0.106053	0.107978	0.110111	0.112805	0.115305	0.118244	0.119104	0.116795	0.111981	0.10607	0.099081	0.092019	0.085119	0.078418	0.071399	0.064668	0.059643	0.056221	0.054116	0.052821	0.051889	0.051351	0.050906	0.050641	0.050968	0.051915	0.053852	0.056779	0.06033	0.06449	0.069051	0.073687	0.078168	0.082548	0.087688	0.093227	0.098895
Light purple	0.2682	30.9231	0	31.1913	0.094183	0.10615	0.123201	0.140144	0.145062	0.138245	0.129141	0.12159	0.11909	0.121718	0.124886	0.129418	0.133945	0.137963	0.138943	0.136561	0.13251	0.127251	0.120497	0.113247	0.105717	0.098593	0.091457	0.08419	0.078729	0.074828	0.072254	0.070531	0.069257	0.068425	0.067839	0.067563	0.068152	0.069503	0.072028	0.075695	0.079925	0.084874	0.090219	0.095444	0.100492	0.105083	0.110663	0.116551	0.122137
Light purple	0.2356	24.3404	0	24.576	0.09711	0.102786	0.116912	0.126121	0.132218	0.127171	0.119522	0.113538	0.112019	0.115767	0.120602	0.126132	0.131983	0.136992	0.139128	0.137723	0.13496	0.130834	0.124919	0.118224	0.111221	0.104283	0.097157	0.090175	0.084974	0.081284	0.078695	0.076991	0.075514	0.074555	0.07368	0.073162	0.073342	0.074387	0.076611	0.079954	0.083948	0.088673	0.093845	0.099073	0.103908	0.10857	0.114065	0.119936	0.125817
Light purple	0.2841	22.7932	0	23.0773	0.094251	0.09622	0.104411	0.109598	0.113473	0.108067	0.102607	0.097464	0.096183	0.098769	0.102773	0.107807	0.112705	0.117309	0.11953	0.119591	0.11843	0.116634	0.113972	0.110531	0.106568	0.103151	0.100381	0.097404	0.095547	0.094789	0.094675	0.094695	0.094574	0.094498	0.094442	0.094405	0.094738	0.095318	0.096336	0.097806	0.09945	0.101628	0.104544	0.107332	0.110136	0.112517	0.115785	0.119218	0.122001
Light purple	0.2305	8.7835	0	9.014	0.096483	0.101277	0.116606	0.126185	0.132608	0.126858	0.118244	0.110918	0.107999	0.109957	0.114308	0.120119	0.126058	0.131232	0.133752	0.132891	0.130316	0.126358	0.121425	0.115926	0.110022	0.104663	0.099246	0.09323	0.088532	0.085471	0.083509	0.082119	0.080909	0.080026	0.079194	0.078596	0.078669	0.079324	0.080843	0.082998	0.085561	0.088703	0.092493	0.09604	0.099672	0.103042	0.107408	0.111938	0.115925
Light purple	0	1.0236	0	1.0236	0.086265	0.088746	0.094231	0.096651	0.099332	0.093902	0.090901	0.085892	0.084436	0.087025	0.090624	0.095174	0.099349	0.102776	0.103864	0.101621	0.09728	0.091534	0.085048	0.07853	0.072117	0.065977	0.05968	0.053588	0.048999	0.045897	0.044027	0.042768	0.041702	0.040856	0.040091	0.039508	0.039372	0.03967	0.040638	0.042329	0.04449	0.047125	0.05017	0.05332	0.056634	0.060097	0.064607	0.06981	0.075239
Light purple	0	300.898	0.2434	301.141	0.0777	0.077966	0.077097	0.07369	0.07046	0.06518	0.057305	0.053605	0.051269	0.051436	0.051158	0.051503	0.052518	0.054147	0.055428	0.055211	0.053577	0.051278	0.048545	0.04603	0.043437	0.040723	0.038073	0.036113	0.03516	0.034599	0.034484	0.034621	0.034715	0.034933	0.0351	0.03522	0.035458	0.035975	0.036921	0.038255	0.039735	0.041499	0.043464	0.045325	0.047052	0.048634	0.050523	0.05267	0.054788
Light purple	0	54.0905	0.2031	54.2936	0.076347	0.079025	0.081813	0.081035	0.083007	0.080314	0.072073	0.069002	0.067788	0.06924	0.070745	0.073033	0.0761	0.078145	0.078449	0.076456	0.072717	0.068516	0.064031	0.059636	0.055145	0.050764	0.046491	0.043285	0.041231	0.039626	0.038691	0.038021	0.037479	0.037117	0.036861	0.036658	0.036711	0.037036	0.037819	0.039102	0.04056	0.042474	0.04478	0.047112	0.049472	0.051782	0.054632	0.057913	0.061168
Light purple	0.182	6.6632	0	6.8452	0.07512	0.074401	0.073594	0.068872	0.066525	0.062734	0.055964	0.053248	0.051607	0.052195	0.052422	0.052994	0.053977	0.054825	0.054569	0.052583	0.049448	0.046055	0.04252	0.039442	0.036405	0.033475	0.030612	0.028364	0.027031	0.026133	0.02556	0.025205	0.024879	0.02472	0.02464	0.024539	0.024494	0.024668	0.025095	0.025768	0.026585	0.02762	0.028813	0.030119	0.031491	0.032767	0.034393	0.036367	0.038401
Light purple	0	1.1058	0	1.1058	0.092361	0.095872	0.113802	0.127036	0.13293	0.131219	0.119153	0.113535	0.111404	0.112357	0.113095	0.114502	0.116988	0.120902	0.123449	0.121959	0.118046	0.112769	0.10629	0.10002	0.093171	0.085493	0.077232	0.071003	0.066578	0.063216	0.060928	0.059638	0.05858	0.058003	0.057447	0.057003	0.057173	0.058214	0.060545	0.063971	0.068165	0.073027	0.077948	0.082863	0.087321	0.091858	0.097001	0.102594	0.108324
Green purple	0.204	24.0151	0	24.2191	0.07736	0.076279	0.07741	0.069424	0.064965	0.057803	0.048385	0.04414	0.041205	0.04033	0.038883	0.038152	0.038422	0.040057	0.042248	0.043548	0.043387	0.04237	0.041134	0.040242	0.039445	0.038477	0.037283	0.036587	0.037289	0.038756	0.041033	0.043751	0.046549	0.049344	0.051666	0.053028	0.053955	0.054778	0.055989	0.057548	0.058865	0.059865	0.060466	0.060563	0.06052	0.06041	0.060798	0.061652	0.062506
Green purple	0.1979	100.149	0	100.347	0.076039	0.070155	0.06439	0.055858	0.047937	0.040675	0.03335	0.030062	0.027539	0.026976	0.025975	0.025344	0.025615	0.026238	0.027141	0.027674	0.027579	0.02716	0.026577	0.026301	0.02602	0.025602	0.024987	0.02479	0.025583	0.027027	0.029385	0.032525	0.036284	0.040449	0.044152	0.046516	0.047759	0.04843	0.049082	0.049695	0.049442	0.048498	0.046865	0.044876	0.043109	0.041576	0.040516	0.039994	0.039499
Light purple	0.1346	283.791	0	283.925	0.072202	0.067095	0.062191	0.053235	0.04303	0.038816	0.032384	0.028784	0.027285	0.027057	0.026218	0.026079	0.02656	0.027877	0.029693	0.03071	0.030836	0.030365	0.029697	0.029286	0.028562	0.027846	0.027137	0.027191	0.027895	0.029011	0.030518	0.032145	0.033777	0.035187	0.036269	0.036828	0.037233	0.037544	0.038016	0.038616	0.03895	0.039279	0.039525	0.039526	0.0396	0.039526	0.03987	0.040551	0.041034
Light purple	0.3263	14.2261	0	14.5524	0.076149	0.079632	0.075104	0.072172	0.065464	0.057606	0.05096	0.046766	0.044346	0.043445	0.04221	0.041308	0.041397	0.04309	0.045316	0.046789	0.046109	0.044348	0.042063	0.040014	0.038387	0.036332	0.034219	0.03277	0.032522	0.032766	0.033631	0.034854	0.036077	0.037388	0.038277	0.0388	0.039289	0.040016	0.041203	0.042922	0.044684	0.046501	0.048098	0.049361	0.050555	0.051666	0.053282	0.05538	0.057706
Green purple	1.4014	67.8673	0	69.2687	0.070926	0.0738	0.069425	0.062932	0.056413	0.051228	0.045238	0.042063	0.04063	0.040412	0.04027	0.040237	0.041137	0.042758	0.044543	0.045513	0.045775	0.045571	0.044657	0.043655	0.042238	0.040715	0.039864	0.040105	0.041036	0.042298	0.043915	0.045597	0.047112	0.048376	0.049191	0.049566	0.049845	0.050247	0.05083	0.051726	0.052426	0.053217	0.053892	0.054473	0.055029	0.055465	0.056457	0.057717	0.05885
Dark Purple	0	78.9973	1.1133	80.1106	0.075728	0.07953	0.076194	0.070043	0.063946	0.055297	0.048567	0.042406	0.039971	0.038783	0.037201	0.036777	0.036411	0.037319	0.038393	0.038586	0.038029	0.037177	0.036236	0.035366	0.034694	0.033849	0.032575	0.031548	0.031386	0.031512	0.031979	0.032676	0.033428	0.034256	0.035005	0.035362	0.035589	0.035847	0.036305	0.037137	0.037824	0.038387	0.038732	0.038928	0.039074	0.039089	0.039379	0.039847	0.040287
Dark Purple	0.3473	73.8612	0	74.2085	0.078612	0.08026	0.075994	0.069281	0.059501	0.050908	0.044455	0.038718	0.03662	0.03555	0.033561	0.033031	0.033028	0.033333	0.034325	0.034541	0.033949	0.032972	0.03202	0.031037	0.030316	0.029441	0.02826	0.027394	0.027162	0.027212	0.027517	0.027988	0.028442	0.028909	0.029277	0.029469	0.029647	0.029791	0.030205	0.03093	0.031663	0.032399	0.032953	0.033505	0.033886	0.034251	0.034877	0.035577	0.036365
Dark Purple	0.2907	61.978	0	62.2687	0.079763	0.081222	0.075931	0.069707	0.059606	0.051162	0.044411	0.038528	0.036303	0.035202	0.033264	0.032667	0.032576	0.032861	0.033741	0.033898	0.033247	0.0323	0.031344	0.030419	0.029734	0.028932	0.027788	0.026927	0.026669	0.026637	0.026851	0.027212	0.027574	0.027949	0.028274	0.028422	0.028551	0.028676	0.029037	0.029704	0.030374	0.031041	0.031542	0.032048	0.032403	0.032726	0.033294	0.033929	0.034648
Dark Purple	0.4906	51.5658	0	52.0564	0.072454	0.072961	0.074366	0.060894	0.053403	0.043955	0.035482	0.03088	0.028607	0.026444	0.025139	0.024414	0.024222	0.024961	0.025837	0.026683	0.026567	0.02575	0.024776	0.024132	0.023702	0.023247	0.022883	0.022305	0.022208	0.022756	0.023737	0.024922	0.026189	0.027425	0.028367	0.028948	0.029362	0.02965	0.03018	0.030951	0.031598	0.032136	0.032508	0.032769	0.032925	0.033042	0.033455	0.034096	0.034765
Green purple	0	2.4814	0	2.4814	0.094841	0.103699	0.114482	0.130644	0.138283	0.132625	0.12136	0.114125	0.112245	0.113283	0.115403	0.119606	0.124534	0.13135	0.138695	0.143922	0.145425	0.145698	0.144685	0.14287	0.140899	0.137844	0.134469	0.1324	0.134344	0.138648	0.14458	0.150738	0.156096	0.160504	0.163231	0.164556	0.165698	0.166652	0.168653	0.171158	0.173396	0.175936	0.178852	0.180932	0.182414	0.18375	0.186605	0.189729	0.192309
Green purple	0.0581	3.9909	0	4.049	0.084615	0.088007	0.090681	0.095968	0.097358	0.092462	0.084179	0.078669	0.076117	0.075373	0.074946	0.075781	0.07731	0.080588	0.084211	0.086873	0.087808	0.088001	0.087243	0.086054	0.084862	0.083271	0.081756	0.081401	0.083872	0.087642	0.092796	0.09905	0.105013	0.110424	0.114316	0.116584	0.117794	0.118438	0.11948	0.120674	0.121179	0.12134	0.121239	0.120651	0.119708	0.118773	0.118685	0.119191	0.119613
Green purple	0.2418	5.485	0	5.7268	0.084057	0.086894	0.089529	0.093891	0.093659	0.088172	0.079641	0.074088	0.071771	0.07149	0.070819	0.070754	0.071685	0.075168	0.079672	0.082567	0.082001	0.079952	0.077026	0.074213	0.071334	0.067977	0.064402	0.062014	0.062137	0.06346	0.065777	0.068549	0.071279	0.073816	0.075593	0.076479	0.077309	0.078507	0.080513	0.083263	0.08596	0.088778	0.091702	0.093875	0.095947	0.097885	0.100822	0.104381	0.107761
Dark Purple	0.0866	5.1811	0	5.2677	0.087843	0.091073	0.095789	0.102208	0.103033	0.094812	0.08505	0.078292	0.075041	0.074266	0.072601	0.071956	0.072219	0.074764	0.077917	0.079079	0.076687	0.07266	0.067945	0.063623	0.059806	0.055606	0.051093	0.047111	0.045118	0.044291	0.044312	0.044935	0.045794	0.04678	0.047558	0.048127	0.048871	0.050005	0.052094	0.055143	0.058578	0.062233	0.065909	0.069244	0.072262	0.075181	0.078672	0.082574	0.086602
Dark Purple	0.3183	27.7293	0	28.0476	0.07859	0.075851	0.06959	0.066037	0.058764	0.049346	0.041348	0.036504	0.034191	0.033468	0.031712	0.031103	0.030868	0.031653	0.033146	0.034225	0.033658	0.032407	0.030841	0.029675	0.028739	0.027754	0.026518	0.025469	0.025356	0.025651	0.026249	0.027038	0.027886	0.028818	0.029531	0.030011	0.030407	0.03086	0.031676	0.032823	0.034016	0.035195	0.036209	0.037038	0.037753	0.038386	0.039311	0.040407	0.041578
white	0	0	0	0	0.108864	0.117543	0.125457	0.138198	0.149804	0.152935	0.154891	0.159419	0.169838	0.182561	0.197643	0.214669	0.231481	0.247522	0.259226	0.26902	0.277931	0.287882	0.294963	0.29788	0.296935	0.29507	0.294673	0.296895	0.304508	0.312044	0.31866	0.323273	0.325495	0.327809	0.329282	0.329211	0.330337	0.331145	0.33208	0.33273	0.332346	0.333884	0.337837	0.341369	0.344064	0.344814	0.34711	0.348284	0.347157
white	0	0	0	0	0.103855	0.118888	0.135897	0.167364	0.196641	0.210396	0.212129	0.215263	0.225867	0.240318	0.258428	0.280948	0.30354	0.323777	0.340145	0.353561	0.362737	0.370491	0.375448	0.377843	0.377416	0.373659	0.368701	0.367021	0.372766	0.378228	0.383648	0.387192	0.388284	0.389774	0.390111	0.389618	0.39055	0.39158	0.391896	0.391177	0.389389	0.390415	0.395559	0.399828	0.402551	0.403574	0.405779	0.406753	0.405161
white	0	0	0	0	0.107448	0.120314	0.140735	0.162386	0.182663	0.181835	0.174509	0.169637	0.171293	0.179153	0.191674	0.208765	0.2279	0.246541	0.259537	0.270482	0.280257	0.289733	0.296708	0.300702	0.301699	0.298826	0.29596	0.29634	0.303203	0.310376	0.31709	0.321753	0.323646	0.325508	0.325938	0.325899	0.327319	0.329128	0.331005	0.332177	0.332606	0.334419	0.339096	0.343523	0.347472	0.350805	0.355765	0.359389	0.360043
white	0	0	0	0	0.102878	0.114597	0.132673	0.158986	0.181338	0.185556	0.180443	0.177521	0.180656	0.188179	0.200329	0.217638	0.235706	0.253626	0.26701	0.279395	0.2882	0.296385	0.301649	0.303934	0.303805	0.30135	0.298565	0.298162	0.303843	0.309291	0.314536	0.318324	0.31989	0.321644	0.322716	0.322872	0.32388	0.324664	0.3254	0.325584	0.325099	0.327078	0.332212	0.336167	0.339005	0.34012	0.342564	0.343977	0.343042
Green	0	0	0	0	0.101635	0.10983	0.121985	0.145941	0.160836	0.163645	0.156899	0.151882	0.151984	0.154446	0.157182	0.162117	0.168472	0.178446	0.189569	0.199183	0.20462	0.209183	0.212313	0.215775	0.217792	0.217508	0.217716	0.222118	0.233653	0.248352	0.26553	0.28337	0.299518	0.314456	0.325561	0.331756	0.335379	0.3371	0.338725	0.339259	0.336971	0.334386	0.332254	0.328981	0.324213	0.319592	0.316351	0.313689	0.310741
Green	0	0	0	0	0.090581	0.094237	0.104131	0.11094	0.113728	0.10664	0.093652	0.083412	0.079517	0.07765	0.075371	0.074721	0.076545	0.082138	0.090557	0.097284	0.10092	0.101864	0.10174	0.102103	0.102043	0.101624	0.102475	0.108103	0.118327	0.132588	0.151101	0.17174	0.192553	0.211866	0.22748	0.237075	0.242519	0.245043	0.24687	0.247726	0.244878	0.240004	0.233357	0.224728	0.216564	0.209293	0.204179	0.200798	0.197376
Green	0	0	0	0	0.083219	0.08008	0.080523	0.078554	0.078437	0.07641	0.072705	0.069117	0.069222	0.070058	0.069585	0.069896	0.072201	0.07659	0.082876	0.087471	0.090196	0.091736	0.092486	0.092856	0.092137	0.09114	0.091913	0.096989	0.106678	0.119071	0.134031	0.150638	0.167032	0.18207	0.194412	0.201985	0.206918	0.209308	0.210865	0.211606	0.209626	0.206351	0.202308	0.196654	0.1911	0.185813	0.182372	0.180007	0.177503
Green	0	0	0	0	0.087161	0.085089	0.089318	0.091622	0.092358	0.087256	0.079937	0.07318	0.071196	0.069916	0.067859	0.066788	0.067778	0.071742	0.077924	0.082888	0.085354	0.085977	0.085515	0.085645	0.08581	0.085511	0.086127	0.090295	0.098221	0.110123	0.126218	0.144283	0.162957	0.180666	0.194984	0.204048	0.209315	0.211726	0.213357	0.213992	0.211642	0.207145	0.201027	0.193434	0.186071	0.179463	0.174869	0.17157	0.168574
Green	0	0	0	0	0.089248	0.092452	0.101355	0.113774	0.119738	0.118093	0.108549	0.100058	0.098017	0.097558	0.096167	0.095842	0.098364	0.104578	0.112676	0.118808	0.122191	0.123514	0.123715	0.124259	0.124252	0.123717	0.12472	0.129482	0.137804	0.148524	0.161613	0.17562	0.188988	0.201174	0.210639	0.216302	0.219688	0.221387	0.222581	0.223089	0.221565	0.218996	0.2159	0.211676	0.207226	0.202795	0.199877	0.197918	0.195632
Green	0	0	0	0	0.091052	0.092973	0.100141	0.105339	0.105015	0.098435	0.087636	0.078879	0.075431	0.074057	0.072099	0.071364	0.072839	0.077467	0.084797	0.090492	0.093676	0.09465	0.094398	0.094738	0.094666	0.094263	0.094873	0.09971	0.108919	0.122222	0.139108	0.15839	0.177808	0.196027	0.210455	0.219539	0.224576	0.226864	0.228583	0.229241	0.226543	0.221801	0.215234	0.207224	0.19935	0.19275	0.187936	0.184551	0.181586
Green	0	0	0	0	0.104931	0.114218	0.131432	0.145095	0.15228	0.14414	0.129537	0.118351	0.114456	0.113633	0.113264	0.114924	0.119308	0.127507	0.137981	0.145655	0.149791	0.15169	0.152528	0.153971	0.155195	0.155071	0.155664	0.161116	0.171544	0.185861	0.203933	0.223849	0.243664	0.261828	0.276217	0.28438	0.28933	0.291176	0.292693	0.293548	0.291334	0.287579	0.282419	0.275154	0.268079	0.261295	0.257057	0.253934	0.25069
Green	0	0	0	0	0.091504	0.090157	0.095529	0.100267	0.096201	0.089742	0.080396	0.072663	0.07036	0.069037	0.067403	0.067042	0.068416	0.071381	0.07569	0.078828	0.080271	0.080811	0.080491	0.080212	0.079717	0.078934	0.078881	0.081574	0.087147	0.095764	0.107703	0.123314	0.141241	0.159174	0.174268	0.184143	0.18963	0.191818	0.193505	0.194105	0.191487	0.186024	0.178132	0.168986	0.160627	0.153513	0.148677	0.145129	0.142278
Green	0	0	0	0	0.087793	0.085245	0.084549	0.086752	0.080102	0.072522	0.063313	0.056322	0.054082	0.052536	0.05062	0.049993	0.050869	0.053287	0.057431	0.060397	0.06162	0.061791	0.0613	0.061276	0.061251	0.060806	0.061049	0.063616	0.068955	0.077262	0.089268	0.104925	0.123906	0.143925	0.161239	0.173087	0.17972	0.182652	0.184606	0.185474	0.182762	0.176596	0.167785	0.157632	0.148501	0.140916	0.135427	0.131454	0.128208
Green	0	0	0	0	0.082963	0.079874	0.080394	0.077335	0.071688	0.064568	0.056499	0.050311	0.04796	0.046549	0.045093	0.044094	0.044865	0.046636	0.049893	0.051999	0.05272	0.052788	0.052401	0.05228	0.052134	0.05166	0.051637	0.053386	0.057229	0.06323	0.072134	0.083954	0.098552	0.115039	0.130178	0.140561	0.146546	0.149233	0.150916	0.151684	0.149141	0.14354	0.135691	0.126617	0.11864	0.112112	0.107459	0.104262	0.10161
Green	0	0	0	0	0.081491	0.073212	0.068881	0.061417	0.053572	0.046346	0.039852	0.036049	0.035867	0.036558	0.037178	0.038732	0.041272	0.044363	0.047832	0.050414	0.05266	0.054776	0.056335	0.05691	0.056331	0.055704	0.05665	0.060606	0.067778	0.078244	0.093142	0.112368	0.134327	0.156116	0.174756	0.187228	0.195061	0.199453	0.202393	0.204144	0.202111	0.197926	0.192022	0.183787	0.176121	0.169179	0.164233	0.160855	0.157589
Green purple	0.2147	11.0382	0	11.2529	0.088059	0.096938	0.101394	0.102826	0.10272	0.094603	0.086689	0.080634	0.078122	0.077525	0.076524	0.076202	0.077342	0.080044	0.083122	0.084302	0.084219	0.082765	0.080894	0.079046	0.077068	0.074469	0.071806	0.070812	0.071266	0.072497	0.074461	0.076784	0.078979	0.081196	0.082678	0.083356	0.083994	0.084575	0.085677	0.087137	0.088436	0.089644	0.090765	0.091666	0.092152	0.092493	0.093553	0.094838	0.096259
Dark Purple	0.1847	23.4784	0	23.6631	0.084822	0.090363	0.086841	0.086082	0.083299	0.077116	0.067042	0.061862	0.059488	0.059114	0.058755	0.059622	0.060933	0.063227	0.06518	0.066442	0.066989	0.066668	0.066211	0.065713	0.065143	0.064461	0.062747	0.061288	0.061031	0.061697	0.062905	0.064309	0.065498	0.066595	0.067411	0.067647	0.067721	0.067754	0.068276	0.068995	0.069453	0.069987	0.070531	0.071126	0.071794	0.072565	0.074278	0.076381	0.07869
Light purple	0.3281	12.458	0	12.7861	0.093017	0.107606	0.119304	0.126345	0.131742	0.126444	0.115893	0.108475	0.105349	0.105196	0.105846	0.107833	0.109959	0.11406	0.116256	0.116402	0.113761	0.109569	0.104394	0.099497	0.094447	0.089182	0.082615	0.076781	0.073058	0.070735	0.069474	0.068907	0.068559	0.068533	0.068558	0.068448	0.068827	0.069867	0.07199	0.075068	0.078473	0.082333	0.086346	0.090112	0.093719	0.096966	0.101041	0.105567	0.109831
Light purple	0.4925	51.5293	0	52.0218	0.0752	0.073613	0.073724	0.064147	0.059313	0.052061	0.046096	0.042671	0.041469	0.041573	0.041622	0.041902	0.042598	0.043676	0.043945	0.042757	0.041104	0.039007	0.036906	0.034982	0.033274	0.031471	0.029575	0.02824	0.027663	0.02732	0.027164	0.027196	0.027189	0.027356	0.02746	0.027469	0.027624	0.027811	0.028235	0.02876	0.0294	0.030184	0.031109	0.032134	0.03317	0.034082	0.035374	0.036821	0.038353
Light purple	1.4664	65.6255	0	67.0919	0.080461	0.087533	0.097287	0.098004	0.100023	0.095078	0.086739	0.081649	0.080186	0.081038	0.081954	0.083521	0.085688	0.088475	0.089492	0.087599	0.084529	0.080421	0.075931	0.071641	0.067348	0.062718	0.057963	0.054536	0.052386	0.05087	0.04987	0.049191	0.048626	0.048317	0.047981	0.047474	0.047375	0.047576	0.048189	0.049279	0.05057	0.052233	0.054179	0.056185	0.058305	0.060185	0.062931	0.066107	0.069281
Light purple	0.3827	9.3672	0	9.7499	0.076397	0.07501	0.076636	0.071018	0.068816	0.065481	0.061972	0.059448	0.059543	0.061345	0.06229	0.063929	0.065769	0.067646	0.067981	0.066053	0.063163	0.059524	0.055467	0.051468	0.047519	0.043465	0.039619	0.036931	0.035245	0.034078	0.03321	0.0327	0.03223	0.032049	0.031799	0.031584	0.031551	0.031713	0.032233	0.032969	0.033924	0.03512	0.036471	0.038016	0.039642	0.041361	0.043632	0.046347	0.04943
Light purple	2.4226	216.975	0	219.397	0.071393	0.070886	0.069548	0.066463	0.061406	0.057233	0.050746	0.046701	0.045571	0.045566	0.045371	0.046054	0.046827	0.047996	0.048287	0.047095	0.045484	0.043733	0.041688	0.039639	0.037413	0.035127	0.033276	0.032112	0.031251	0.03061	0.030174	0.029906	0.029655	0.029476	0.029396	0.029299	0.029333	0.029402	0.029703	0.030182	0.030743	0.031396	0.032149	0.033023	0.033874	0.034593	0.035573	0.036682	0.037786
Dark Purple	3.1561	166.198	0	169.354	0.06606	0.063723	0.058453	0.050922	0.042828	0.03745	0.032196	0.02837	0.027037	0.026185	0.025207	0.024658	0.024888	0.025421	0.025684	0.025442	0.025022	0.024627	0.024177	0.023704	0.022995	0.022638	0.022485	0.022468	0.022507	0.022577	0.022661	0.02277	0.022813	0.022876	0.022996	0.023048	0.023064	0.023103	0.023177	0.023259	0.023268	0.023277	0.023395	0.023586	0.023665	0.023575	0.023538	0.023564	0.023461
Dark Purple	3.3639	327.758	0	331.122	0.067074	0.067892	0.064824	0.059611	0.053763	0.048886	0.044183	0.040222	0.039048	0.038515	0.037712	0.037293	0.037985	0.039031	0.03954	0.039394	0.039158	0.038654	0.038186	0.037379	0.036411	0.035845	0.035513	0.035492	0.035527	0.035607	0.035703	0.035833	0.035882	0.036017	0.036189	0.036254	0.036319	0.036451	0.036618	0.036827	0.036893	0.037018	0.037259	0.037604	0.037776	0.03773	0.037762	0.037833	0.03774
Dark Purple	6.0559	427.825	0	433.881	0.070221	0.070146	0.066863	0.061349	0.053459	0.046732	0.041	0.03587	0.034315	0.033293	0.032174	0.031536	0.031769	0.032329	0.032677	0.032438	0.032132	0.031715	0.031331	0.030768	0.029915	0.029543	0.029282	0.02929	0.029289	0.029297	0.029381	0.029424	0.029398	0.029399	0.029479	0.029434	0.029423	0.029378	0.029365	0.029431	0.02929	0.029259	0.029317	0.029434	0.029514	0.029352	0.029272	0.029289	0.029123
Light purple	0.8848	174.76	0	175.645	0.07314	0.074353	0.070983	0.063857	0.055971	0.049244	0.042661	0.037421	0.035561	0.034332	0.033115	0.032312	0.032453	0.033115	0.033408	0.033456	0.033103	0.032641	0.032267	0.03148	0.030559	0.030041	0.029776	0.029656	0.02961	0.02956	0.029605	0.029622	0.029608	0.029617	0.029644	0.029609	0.029631	0.029657	0.029693	0.029811	0.029808	0.029876	0.030023	0.030289	0.030521	0.03058	0.030807	0.031156	0.031489
Light purple	2.0107	91.3876	0	93.3983	0.068173	0.069136	0.065236	0.061102	0.056255	0.052276	0.047959	0.043755	0.043214	0.043076	0.042648	0.042446	0.043469	0.044677	0.045016	0.04443	0.043406	0.042085	0.040758	0.039239	0.037606	0.036564	0.035835	0.035492	0.035348	0.035279	0.035308	0.035392	0.035384	0.035519	0.035676	0.035728	0.035814	0.035982	0.03623	0.036506	0.036692	0.036977	0.037374	0.037941	0.038366	0.038597	0.03899	0.039483	0.039922
Light purple	1.3727	38.2291	0	39.6018	0.067173	0.072484	0.065276	0.063717	0.057864	0.052211	0.045794	0.041724	0.040172	0.039352	0.038178	0.037141	0.036993	0.038121	0.038736	0.038428	0.037131	0.035428	0.033542	0.03153	0.029804	0.028805	0.028141	0.027647	0.027507	0.02759	0.027864	0.028138	0.02845	0.02883	0.029079	0.029164	0.029247	0.029308	0.029469	0.02983	0.030201	0.030689	0.031178	0.031708	0.032309	0.032772	0.033546	0.034533	0.035556
Light purple	0.8527	47.2303	0	48.083	0.080847	0.088941	0.088709	0.091902	0.091415	0.088577	0.081077	0.077018	0.076268	0.077615	0.078222	0.080283	0.082757	0.085	0.08504	0.082788	0.079305	0.074889	0.069868	0.063934	0.058552	0.054492	0.051004	0.048056	0.045713	0.043975	0.042684	0.041906	0.041305	0.04104	0.040803	0.040721	0.040928	0.041441	0.042403	0.04383	0.045593	0.047695	0.050091	0.052647	0.055154	0.057713	0.060739	0.06417	0.067705
Light purple	0.9992	50.3537	0	51.3529	0.076856	0.086222	0.085602	0.087273	0.083722	0.078092	0.069962	0.064916	0.06311	0.062738	0.061893	0.061824	0.062551	0.063726	0.063256	0.06162	0.059204	0.056469	0.053514	0.049997	0.047081	0.04515	0.043689	0.042505	0.041615	0.041027	0.040603	0.040301	0.040069	0.040041	0.039989	0.039919	0.03995	0.040033	0.040201	0.04058	0.041042	0.041689	0.042515	0.043468	0.044479	0.045245	0.046338	0.047638	0.048918
Light purple	0.3843	12.2333	0	12.6176	0.075585	0.08338	0.084265	0.087081	0.08633	0.081449	0.073791	0.069152	0.067675	0.068109	0.067928	0.068843	0.070307	0.071832	0.071475	0.069209	0.065675	0.061494	0.056975	0.051713	0.047132	0.043691	0.040943	0.038611	0.036863	0.035647	0.034824	0.034368	0.034051	0.033923	0.033824	0.033771	0.033906	0.034264	0.034852	0.035891	0.037187	0.038745	0.040624	0.042483	0.044478	0.046377	0.048825	0.051609	0.054433
Light purple	0.2571	5.1278	0	5.3849	0.074576	0.0813	0.081352	0.085931	0.083591	0.078669	0.071503	0.067229	0.066058	0.067098	0.067567	0.06893	0.070721	0.072712	0.072227	0.069477	0.065095	0.059813	0.053948	0.047612	0.041979	0.037603	0.03383	0.030621	0.0282	0.026489	0.025318	0.02452	0.023939	0.023552	0.023186	0.02289	0.022774	0.022914	0.023299	0.024075	0.025121	0.026472	0.028034	0.029708	0.031566	0.033544	0.036186	0.039481	0.043019
Light purple	5.0898	443.599	0	448.689	0.063235	0.065327	0.058877	0.052789	0.046117	0.04017	0.03475	0.031457	0.03036	0.030305	0.029981	0.029957	0.030364	0.031167	0.031255	0.030568	0.029514	0.028377	0.027072	0.025392	0.023813	0.022756	0.022	0.021325	0.020866	0.02054	0.020316	0.020153	0.020034	0.020031	0.020004	0.019978	0.019989	0.020064	0.020164	0.0204	0.020651	0.021003	0.021484	0.021996	0.022556	0.022913	0.023468	0.024134	0.024734
Light purple	0.8588	53.8206	0	54.6794	0.065425	0.068879	0.063216	0.060782	0.056263	0.051654	0.046457	0.043361	0.04299	0.043507	0.043384	0.043712	0.044235	0.044835	0.04372	0.041373	0.038224	0.034787	0.031201	0.027485	0.024487	0.02235	0.02079	0.019481	0.018652	0.018137	0.017803	0.01763	0.017545	0.017571	0.017664	0.017698	0.01777	0.017971	0.018225	0.018705	0.01931	0.020136	0.021181	0.022321	0.023631	0.02485	0.026494	0.028479	0.030623
Light purple	0.6746	29.2275	0	29.9021	0.072459	0.070611	0.067883	0.061024	0.055929	0.050525	0.044353	0.040103	0.038384	0.037646	0.036463	0.035676	0.035643	0.036894	0.03797	0.037999	0.037079	0.035185	0.033036	0.030567	0.028642	0.027354	0.026298	0.02559	0.025095	0.024878	0.024831	0.024813	0.024864	0.024999	0.025075	0.02511	0.025188	0.025427	0.025717	0.026248	0.026929	0.027742	0.028609	0.029543	0.030517	0.031429	0.032664	0.034209	0.035911
Dark Purple	9.743	536.771	0	546.514	0.064517	0.063337	0.055524	0.048178	0.041571	0.036187	0.030695	0.027581	0.025645	0.024903	0.024227	0.02393	0.024259	0.024799	0.024802	0.024523	0.024103	0.023625	0.023016	0.021991	0.021449	0.021248	0.020969	0.020818	0.020713	0.020665	0.0206	0.02059	0.020547	0.020541	0.020573	0.020538	0.020516	0.020393	0.020383	0.020376	0.020361	0.020402	0.020445	0.020584	0.020688	0.020657	0.020709	0.020742	0.020772
Light purple	0.7209	25.4867	0	26.2076	0.073178	0.070835	0.063356	0.056769	0.051495	0.046995	0.041952	0.038692	0.0374	0.037013	0.036668	0.036617	0.037267	0.037502	0.036669	0.03484	0.032454	0.029848	0.02731	0.024532	0.022745	0.021661	0.020686	0.020083	0.019755	0.019549	0.019451	0.019432	0.019452	0.01951	0.019621	0.019663	0.019765	0.019826	0.019964	0.020157	0.020405	0.020782	0.021205	0.021781	0.02241	0.022917	0.023696	0.024697	0.025857
Light purple	1.6056	143.189	0	144.794	0.068306	0.067566	0.061676	0.058111	0.05437	0.05044	0.044802	0.041337	0.039701	0.039388	0.038904	0.038957	0.039728	0.040438	0.040148	0.039109	0.037815	0.036144	0.034478	0.032232	0.030721	0.029884	0.029136	0.028602	0.028269	0.028104	0.027969	0.027925	0.027919	0.027957	0.02809	0.028122	0.028199	0.028271	0.028433	0.028632	0.028856	0.029138	0.029496	0.029965	0.03041	0.03066	0.031108	0.031666	0.032247
Light purple	0.7132	32.5506	0	33.2638	0.068651	0.069942	0.064475	0.062269	0.059971	0.055985	0.051248	0.047485	0.045852	0.045487	0.044718	0.044729	0.045566	0.046576	0.046529	0.045732	0.044551	0.043049	0.041519	0.039271	0.037946	0.037387	0.036911	0.036702	0.036621	0.036653	0.036662	0.036776	0.036872	0.037055	0.037237	0.037426	0.037654	0.037816	0.038044	0.038233	0.038431	0.03868	0.038931	0.039392	0.039705	0.039861	0.040153	0.04049	0.040866
Light purple	1.2416	55.0077	0	56.2493	0.071442	0.071144	0.06434	0.059476	0.055325	0.051374	0.045806	0.042602	0.041246	0.04133	0.041344	0.042171	0.043327	0.044218	0.043772	0.042264	0.040258	0.037776	0.035326	0.032371	0.030241	0.028774	0.027518	0.026516	0.025789	0.025331	0.024979	0.024757	0.024586	0.024441	0.024402	0.024292	0.02424	0.024184	0.024275	0.024471	0.024763	0.025162	0.025643	0.026246	0.026866	0.027368	0.028145	0.029114	0.030146
Light purple	1.3663	128.119	0	129.485	0.071117	0.074417	0.070552	0.06739	0.066	0.062109	0.056748	0.052905	0.052074	0.052151	0.05261	0.05399	0.055783	0.05704	0.056665	0.055036	0.05259	0.049615	0.046286	0.042063	0.038822	0.036365	0.034168	0.032332	0.030848	0.029745	0.028976	0.028446	0.028086	0.02784	0.027699	0.027573	0.02762	0.027768	0.028183	0.028924	0.029845	0.030983	0.032287	0.03364	0.035091	0.036374	0.038116	0.040152	0.042245
Dark Purple	4.0463	335.937	0	339.983	0.065062	0.066378	0.058748	0.051182	0.046767	0.042695	0.037599	0.03414	0.03249	0.032137	0.031565	0.031477	0.031983	0.032655	0.032575	0.031963	0.031264	0.030247	0.029226	0.027718	0.026913	0.026543	0.026135	0.025883	0.02579	0.025749	0.025716	0.025717	0.025724	0.025786	0.025895	0.025882	0.025866	0.025818	0.025867	0.025941	0.025989	0.026102	0.026294	0.026556	0.02679	0.026827	0.026973	0.027225	0.027406
Dark Purple	1.8996	236.571	0	238.47	0.06976	0.071502	0.066299	0.061539	0.057699	0.053191	0.047782	0.044061	0.042398	0.042304	0.042137	0.042474	0.043301	0.044266	0.044372	0.04345	0.041759	0.03951	0.036966	0.033905	0.031676	0.030074	0.028658	0.027506	0.026694	0.02614	0.025786	0.02561	0.025512	0.025476	0.025514	0.02547	0.025542	0.025653	0.025974	0.026548	0.027247	0.028112	0.029116	0.030203	0.031315	0.032236	0.03351	0.034964	0.036464
Dark Purple	4.098	343.319	0	347.417	0.066691	0.068594	0.063883	0.060614	0.058255	0.054462	0.048821	0.045065	0.043309	0.042821	0.042434	0.042691	0.043689	0.044827	0.045134	0.044639	0.043816	0.042698	0.041368	0.039273	0.037885	0.037227	0.03665	0.036196	0.035909	0.035764	0.035648	0.035617	0.035594	0.035669	0.035836	0.03588	0.035992	0.036152	0.036342	0.036624	0.036853	0.037179	0.03758	0.03803	0.038469	0.038594	0.038968	0.039369	0.039639
Dark Purple	0.5077	46.1405	0	46.6482	0.070072	0.074189	0.069385	0.065287	0.062872	0.058132	0.051277	0.04692	0.044882	0.044073	0.043011	0.042493	0.042931	0.044261	0.045262	0.045431	0.044584	0.042743	0.040582	0.037857	0.03608	0.034884	0.033691	0.032796	0.032334	0.032128	0.032127	0.032302	0.032555	0.032869	0.033174	0.03329	0.033451	0.033684	0.034223	0.035055	0.035967	0.037017	0.038111	0.039182	0.040183	0.040963	0.042118	0.043542	0.045006
Dark Purple	1.4921	245.54	0	247.032	0.066466	0.064998	0.056055	0.048045	0.042745	0.037189	0.032339	0.029103	0.027188	0.026368	0.025455	0.024956	0.025012	0.02539	0.025271	0.024973	0.024722	0.024309	0.023918	0.02308	0.022722	0.022667	0.022505	0.022448	0.022477	0.022489	0.022529	0.022552	0.022571	0.022614	0.022693	0.022696	0.022688	0.022586	0.022535	0.022526	0.022523	0.022534	0.022564	0.022678	0.022752	0.022648	0.022655	0.022663	0.022582
Dark Purple	3.4219	282.085	0	285.507	0.066316	0.065071	0.062468	0.05432	0.049658	0.045251	0.039547	0.035989	0.034769	0.033854	0.033246	0.03301	0.033331	0.033399	0.033016	0.031975	0.030564	0.029144	0.027485	0.025554	0.024418	0.023712	0.023106	0.022644	0.022369	0.022133	0.021982	0.021955	0.021907	0.021917	0.021969	0.021927	0.021871	0.021864	0.021905	0.022047	0.02213	0.02234	0.022616	0.022992	0.023387	0.023583	0.023949	0.024508	0.02506
Dark Purple	2.6133	347.012	0	349.626	0.068611	0.065467	0.062419	0.055504	0.051153	0.046876	0.04122	0.03796	0.036667	0.03589	0.035299	0.035256	0.035785	0.03614	0.036081	0.035378	0.034268	0.03316	0.031723	0.029865	0.028815	0.028285	0.027831	0.027472	0.02729	0.027153	0.027065	0.027069	0.027101	0.027155	0.02724	0.027244	0.027238	0.027229	0.027294	0.027421	0.027486	0.027646	0.027892	0.028223	0.028521	0.028623	0.028891	0.029288	0.029666
Light purple	2.336	144.201	0	146.536	0.068186	0.06814	0.067941	0.064271	0.062873	0.060189	0.054328	0.051042	0.050389	0.049884	0.04977	0.050413	0.051552	0.052292	0.052119	0.050709	0.048518	0.046093	0.04312	0.039591	0.03716	0.035448	0.033931	0.032686	0.031834	0.031189	0.030767	0.030576	0.030485	0.030486	0.030535	0.030536	0.030614	0.030817	0.031167	0.031713	0.032322	0.033125	0.034098	0.035144	0.0362	0.037045	0.038196	0.039639	0.041046
Light purple	5.0746	382.595	0	387.669	0.06881	0.067879	0.065157	0.059825	0.056862	0.052718	0.046687	0.043154	0.042006	0.041275	0.041078	0.041536	0.042334	0.04306	0.043186	0.042419	0.041329	0.040047	0.038187	0.035786	0.034374	0.033468	0.032581	0.031835	0.031351	0.03094	0.030625	0.030471	0.030377	0.030368	0.03042	0.030355	0.030323	0.030356	0.030541	0.030843	0.031059	0.031451	0.031949	0.032518	0.033073	0.033421	0.033922	0.034592	0.035175
Dark Purple	4.4074	198.077	0	202.484	0.079524	0.077466	0.076563	0.071504	0.066237	0.057901	0.050435	0.045085	0.043277	0.04221	0.040469	0.039908	0.039863	0.04109	0.04168	0.041636	0.040975	0.04001	0.039022	0.037273	0.035945	0.035383	0.034962	0.034672	0.034542	0.03451	0.034626	0.034722	0.034864	0.035109	0.035266	0.035315	0.035377	0.035395	0.035482	0.035715	0.035922	0.036276	0.036653	0.037071	0.03746	0.037654	0.038074	0.038593	0.039059
Dark Purple	1.0316	39.6209	0	40.6525	0.073428	0.072183	0.069192	0.060439	0.054703	0.047462	0.041188	0.036656	0.035032	0.034222	0.032778	0.032459	0.032554	0.033646	0.034094	0.033948	0.03355	0.032809	0.031876	0.03045	0.029399	0.029034	0.028635	0.028449	0.028367	0.028374	0.028471	0.028519	0.028568	0.02875	0.028906	0.0289	0.028899	0.028928	0.028973	0.029158	0.029343	0.029593	0.029917	0.030301	0.030665	0.030882	0.031273	0.031749	0.03223
Dark Purple	7.3844	375.793	0	383.177	0.066698	0.061865	0.054989	0.045693	0.038807	0.031444	0.026641	0.02273	0.021307	0.020633	0.019312	0.018853	0.018624	0.018933	0.018989	0.018573	0.018166	0.017562	0.017011	0.016038	0.015392	0.015161	0.014943	0.014774	0.014719	0.014684	0.014748	0.014792	0.014828	0.014948	0.015038	0.01504	0.015089	0.015103	0.015135	0.015253	0.015349	0.015455	0.015636	0.015858	0.016066	0.016135	0.016337	0.016583	0.016848
Light purple	3.4653	247.103	0	250.568	0.070134	0.065947	0.062649	0.05565	0.050763	0.04383	0.038626	0.034597	0.033314	0.03266	0.031804	0.031572	0.031803	0.032247	0.031927	0.031071	0.030031	0.028769	0.027565	0.025813	0.024862	0.024427	0.023968	0.023646	0.02352	0.02342	0.023414	0.023364	0.023378	0.023498	0.023585	0.023557	0.023616	0.023612	0.023621	0.023744	0.023822	0.023971	0.024238	0.024533	0.024894	0.024946	0.025285	0.025686	0.026013
Light purple	3.9697	334.351	0	338.32	0.072826	0.067609	0.065149	0.056735	0.051972	0.045043	0.039805	0.03561	0.034505	0.033839	0.032745	0.032655	0.032787	0.03325	0.032823	0.031765	0.030503	0.029055	0.027697	0.025836	0.024469	0.023833	0.023289	0.022835	0.022625	0.022418	0.022343	0.022239	0.022201	0.022268	0.022316	0.022237	0.022248	0.022251	0.022213	0.022329	0.022391	0.022527	0.022813	0.023103	0.023451	0.023572	0.02393	0.024406	0.024834
Light purple	0.9488	63.4887	0	64.4375	0.071504	0.068941	0.067221	0.062653	0.058252	0.052103	0.045644	0.041023	0.039634	0.038753	0.037143	0.036581	0.036608	0.037733	0.038334	0.037887	0.036541	0.034458	0.032191	0.029437	0.027428	0.026205	0.025036	0.024174	0.023657	0.023312	0.023209	0.023144	0.023197	0.023348	0.023478	0.023486	0.023604	0.023799	0.024153	0.024792	0.025539	0.026456	0.027513	0.028587	0.029669	0.030612	0.031864	0.033406	0.035028
Light purple	0.2593	106.717	0	106.976	0.068639	0.061941	0.054103	0.043443	0.036949	0.029102	0.024249	0.020656	0.019513	0.018586	0.017309	0.01699	0.016611	0.016904	0.01674	0.016329	0.01601	0.015766	0.015478	0.014749	0.014306	0.014213	0.01404	0.013955	0.013935	0.013932	0.013967	0.013961	0.01398	0.014051	0.014137	0.01412	0.014143	0.014099	0.014103	0.014117	0.014099	0.014108	0.014148	0.014249	0.014316	0.0143	0.014342	0.014407	0.014487
Dark Purple	0.2587	29.2671	0.8846	30.4104	0.071537	0.066312	0.061515	0.054175	0.049628	0.044935	0.040597	0.037809	0.037041	0.036241	0.034926	0.034828	0.034714	0.035198	0.035412	0.035083	0.034316	0.033727	0.033074	0.03185	0.031095	0.030833	0.030806	0.030753	0.030769	0.03069	0.030771	0.030819	0.030875	0.030998	0.031078	0.031096	0.031163	0.031135	0.031069	0.031139	0.031247	0.031371	0.031568	0.031734	0.031998	0.032021	0.032212	0.032442	0.032616
Dark Purple	0.2465	48.4975	1.4875	50.2315	0.070214	0.06814	0.067608	0.060869	0.058617	0.053439	0.048593	0.045098	0.04451	0.044144	0.043176	0.043382	0.043897	0.045073	0.045113	0.044347	0.043327	0.042207	0.040998	0.039062	0.037745	0.037257	0.03685	0.036672	0.036684	0.03669	0.036753	0.036815	0.036909	0.037153	0.037345	0.037484	0.037706	0.037936	0.038173	0.038458	0.038654	0.038954	0.039352	0.039789	0.040173	0.040318	0.040669	0.041008	0.041261
Dark Purple	0.433	141.094	3.3538	144.881	0.066748	0.061809	0.056719	0.047729	0.041347	0.034222	0.029476	0.025717	0.024206	0.023405	0.022151	0.021831	0.021703	0.022275	0.022447	0.022097	0.021769	0.021051	0.020444	0.019379	0.018607	0.018405	0.018172	0.018037	0.017989	0.018023	0.018108	0.018185	0.018253	0.018385	0.01851	0.018528	0.018616	0.018622	0.018692	0.018808	0.018955	0.019123	0.01938	0.019641	0.01991	0.02004	0.020349	0.020734	0.021123
Dark Purple	0.5498	349.181	5.2466	354.977	0.072888	0.068231	0.065586	0.058704	0.055239	0.050244	0.046065	0.042781	0.042175	0.041917	0.041114	0.041266	0.041554	0.042294	0.041905	0.040807	0.039498	0.038029	0.036489	0.034399	0.033075	0.032385	0.031702	0.031265	0.031064	0.030835	0.030735	0.03069	0.030635	0.030738	0.030774	0.030794	0.030818	0.030822	0.030861	0.031024	0.031209	0.031453	0.031795	0.03227	0.032711	0.032983	0.033445	0.034008	0.034542
Dark Purple	0.4737	68.3045	1.8642	70.6424	0.072112	0.066151	0.062689	0.055406	0.05009	0.044687	0.039594	0.035681	0.034964	0.034471	0.033325	0.03326	0.033404	0.034245	0.034215	0.033441	0.032331	0.031105	0.029916	0.02816	0.026917	0.026396	0.025954	0.025667	0.025553	0.025489	0.025477	0.025447	0.025453	0.025538	0.02561	0.025565	0.025567	0.025541	0.025548	0.025586	0.025627	0.025712	0.025905	0.026156	0.026362	0.026424	0.026632	0.026927	0.027192
Dark Purple	0.3149	285.374	6.0998	291.789	0.072423	0.06583	0.062523	0.054468	0.049094	0.042344	0.037452	0.03379	0.03297	0.032696	0.031514	0.03159	0.031655	0.032318	0.03207	0.030952	0.029663	0.02837	0.027084	0.025268	0.023935	0.023242	0.022663	0.022252	0.021998	0.021849	0.021789	0.021742	0.021709	0.02177	0.021828	0.021833	0.021886	0.021873	0.021938	0.022034	0.022113	0.022278	0.022491	0.022778	0.023087	0.023314	0.02366	0.024084	0.024526
Light purple	0.3537	63.5161	2.2574	66.1272	0.076028	0.07213	0.072941	0.06802	0.065691	0.060381	0.054517	0.049822	0.048627	0.048381	0.047387	0.047595	0.047977	0.049217	0.048974	0.047453	0.045483	0.043154	0.040845	0.037888	0.035588	0.034195	0.033077	0.032253	0.03174	0.031332	0.031153	0.031011	0.030908	0.030933	0.030978	0.030941	0.030986	0.031071	0.031216	0.031466	0.031755	0.032166	0.032735	0.033392	0.034035	0.034553	0.035334	0.036282	0.037256
Light purple	0.2677	75.5707	1.2814	77.1198	0.069973	0.069386	0.066173	0.060133	0.057766	0.051928	0.046855	0.042278	0.04124	0.04069	0.039448	0.039253	0.03969	0.041525	0.042601	0.042845	0.042332	0.040921	0.03921	0.036809	0.035102	0.03414	0.033138	0.032561	0.032418	0.032498	0.032808	0.033277	0.033762	0.034366	0.03481	0.035062	0.035322	0.035665	0.036266	0.037085	0.03793	0.038842	0.039786	0.040771	0.041579	0.042271	0.04322	0.044387	0.045649
Dark Purple	0.1982	163.305	2.6827	166.186	0.067415	0.065554	0.05905	0.05094	0.044491	0.037752	0.033046	0.029173	0.027949	0.027407	0.026141	0.025834	0.025792	0.026371	0.026492	0.026112	0.025645	0.024842	0.02403	0.022696	0.021715	0.021327	0.020859	0.020554	0.020409	0.020346	0.020379	0.020441	0.020571	0.020784	0.020969	0.020986	0.021037	0.021045	0.021153	0.021389	0.021593	0.021824	0.022052	0.022316	0.02255	0.022652	0.022929	0.023291	0.023723
Dark Purple	0.479	300.151	5.6792	306.309	0.070143	0.06608	0.056986	0.0466	0.040178	0.034487	0.028349	0.024971	0.023321	0.022064	0.021143	0.020787	0.020576	0.020796	0.021154	0.020754	0.020311	0.019693	0.01884	0.01779	0.01733	0.017027	0.016784	0.016593	0.016552	0.016589	0.016775	0.016929	0.017091	0.017286	0.017439	0.017463	0.017557	0.017538	0.017614	0.017806	0.017996	0.018151	0.018337	0.018537	0.018771	0.01891	0.019142	0.019434	0.019829
Dark Purple	0	93.7642	2.1007	95.8649	0.069778	0.066153	0.06057	0.052547	0.049433	0.046045	0.041608	0.038557	0.037767	0.037116	0.036566	0.036756	0.037112	0.037625	0.037747	0.036849	0.035722	0.034456	0.032895	0.03105	0.030029	0.029405	0.02883	0.02845	0.028223	0.028028	0.028028	0.028021	0.028032	0.02812	0.028193	0.028203	0.02827	0.028221	0.028257	0.028444	0.028631	0.028821	0.029119	0.029492	0.029863	0.030119	0.0305	0.030957	0.031451
Dark Purple	0.4054	161.751	3.7771	165.934	0.069157	0.066594	0.060919	0.052244	0.046337	0.042692	0.03668	0.032815	0.031183	0.03016	0.029159	0.028811	0.029049	0.029679	0.030407	0.030367	0.029927	0.029062	0.027905	0.026482	0.025793	0.025374	0.024988	0.024723	0.024665	0.0247	0.024905	0.025151	0.025426	0.025744	0.025975	0.026037	0.026088	0.026123	0.026278	0.026601	0.026853	0.027153	0.027488	0.027808	0.028134	0.028275	0.028579	0.029031	0.029462
Dark Purple	0.3764	434.985	7.3114	442.673	0.068214	0.067142	0.060508	0.051961	0.046949	0.042415	0.035991	0.032167	0.030699	0.029985	0.029072	0.029146	0.0294	0.029857	0.030016	0.029439	0.02871	0.027816	0.026796	0.025365	0.024657	0.024229	0.023849	0.023533	0.023363	0.02318	0.023099	0.023044	0.023024	0.023052	0.023048	0.022992	0.022929	0.022799	0.022765	0.022809	0.022779	0.0228	0.022901	0.02305	0.023237	0.023191	0.023296	0.023462	0.02358
white	0	0.9834	0	0.9834	0.114856	0.144759	0.181479	0.216719	0.241283	0.24649	0.235369	0.22634	0.226698	0.231772	0.240388	0.252845	0.265867	0.28197	0.296158	0.308729	0.315249	0.320138	0.32274	0.326258	0.328039	0.325839	0.320338	0.318548	0.32325	0.330097	0.337403	0.343997	0.348695	0.353544	0.356363	0.357216	0.35823	0.358663	0.35977	0.359745	0.358119	0.358413	0.360837	0.363023	0.363621	0.362896	0.363174	0.362793	0.360917
white	0	0.6368	0	0.6368	0.098821	0.113921	0.133146	0.157448	0.175553	0.18011	0.177593	0.173239	0.175868	0.183026	0.19293	0.206431	0.220532	0.23451	0.244352	0.253112	0.259687	0.265658	0.269173	0.27103	0.269943	0.266957	0.26337	0.263931	0.269152	0.274694	0.280278	0.284441	0.28696	0.289108	0.290493	0.290698	0.291971	0.292778	0.293919	0.294282	0.292944	0.293923	0.297516	0.30031	0.302624	0.303334	0.305318	0.306238	0.304689
white	0	0	0	0	0.105654	0.122881	0.143684	0.172844	0.195327	0.207388	0.210273	0.211679	0.220422	0.233643	0.250377	0.271652	0.292179	0.311094	0.32463	0.337281	0.347293	0.35627	0.36189	0.364844	0.363353	0.359076	0.35558	0.35765	0.365356	0.373554	0.381789	0.387915	0.391547	0.394503	0.396544	0.39706	0.39928	0.400241	0.401496	0.401271	0.399522	0.401176	0.406459	0.410841	0.413722	0.414382	0.416705	0.417422	0.415467
white	0	0	0	0	0.100201	0.116422	0.131342	0.155844	0.174619	0.186401	0.188154	0.190764	0.199724	0.211168	0.224923	0.241746	0.258379	0.274338	0.287725	0.297113	0.302816	0.308435	0.311425	0.313436	0.312825	0.309943	0.30577	0.305595	0.31001	0.314472	0.318076	0.32099	0.322008	0.323535	0.323919	0.323606	0.324311	0.324525	0.325347	0.324872	0.323728	0.324474	0.327773	0.331448	0.333454	0.3342	0.33576	0.335996	0.334686
Green	0	0	0	0	0.083722	0.086286	0.086462	0.092427	0.096789	0.096161	0.090045	0.083973	0.081874	0.081497	0.08037	0.079661	0.081684	0.086867	0.093985	0.099142	0.102292	0.103376	0.103771	0.103435	0.102517	0.102914	0.105637	0.111511	0.120238	0.132144	0.147475	0.164121	0.180688	0.196508	0.209257	0.217113	0.222047	0.224695	0.226814	0.227815	0.225629	0.222319	0.218191	0.212957	0.207351	0.201955	0.198336	0.195674	0.192954
Green	0	0	0	0	0.084018	0.087015	0.087485	0.094697	0.098941	0.098132	0.091947	0.085795	0.08378	0.083256	0.082113	0.081342	0.083402	0.088584	0.095737	0.100907	0.104067	0.10512	0.105501	0.105107	0.104179	0.104582	0.107308	0.113257	0.122053	0.1341	0.149583	0.166375	0.183006	0.198856	0.211598	0.219461	0.22436	0.226964	0.229072	0.230014	0.227782	0.224423	0.220227	0.214997	0.209352	0.203966	0.200341	0.197613	0.19489
Green	0	0	0	0	0.081743	0.08093	0.073903	0.070634	0.064711	0.059445	0.054119	0.051363	0.052571	0.056059	0.060724	0.06617	0.073609	0.081165	0.088282	0.094227	0.101345	0.108659	0.114248	0.115146	0.112025	0.111641	0.118209	0.131109	0.14761	0.165338	0.183545	0.201024	0.216549	0.230507	0.241532	0.24893	0.254277	0.257224	0.259147	0.259573	0.257814	0.256205	0.255277	0.253417	0.250389	0.246698	0.24433	0.242168	0.239618
Green	0	0	0	0	0.093462	0.104393	0.107872	0.126068	0.134663	0.137186	0.131381	0.125434	0.124762	0.125806	0.126392	0.128385	0.132923	0.141097	0.150763	0.157808	0.162351	0.164609	0.166386	0.168056	0.166908	0.166236	0.168359	0.174513	0.183541	0.195295	0.209812	0.225569	0.240149	0.254253	0.265121	0.272122	0.276399	0.278883	0.280823	0.281271	0.278736	0.27532	0.271809	0.267881	0.262735	0.258165	0.255002	0.252634	0.250251
Green	0	0	0	0	0.077862	0.078343	0.075772	0.071817	0.072022	0.067946	0.060928	0.055836	0.05327	0.052455	0.050745	0.049774	0.050454	0.053753	0.058261	0.062011	0.064308	0.064711	0.064711	0.063496	0.063132	0.064012	0.065935	0.069869	0.076951	0.087609	0.102046	0.119211	0.13783	0.156068	0.171208	0.181067	0.187071	0.189768	0.19132	0.192084	0.189788	0.185505	0.1794	0.171914	0.164417	0.157929	0.153433	0.150199	0.147347
Green	0	0	0	0	0.07959	0.079663	0.080224	0.07707	0.078484	0.075842	0.069379	0.064259	0.062005	0.061116	0.059397	0.058424	0.059033	0.062768	0.067416	0.071368	0.073871	0.074255	0.073814	0.072361	0.071894	0.0728	0.074496	0.078453	0.085499	0.096334	0.110215	0.126265	0.143245	0.160072	0.173746	0.18271	0.187861	0.190163	0.191714	0.192248	0.189939	0.18564	0.179743	0.173072	0.165923	0.160102	0.155738	0.152407	0.149861
Green	0	0	0	0	0.088108	0.092007	0.095192	0.098998	0.105193	0.104804	0.098408	0.093338	0.092258	0.092525	0.091674	0.091873	0.094291	0.100871	0.10864	0.115066	0.118979	0.120356	0.120643	0.119297	0.11926	0.121017	0.124223	0.130666	0.140803	0.154806	0.171943	0.190867	0.21004	0.228556	0.243232	0.252815	0.258604	0.261143	0.26273	0.263271	0.260752	0.256889	0.251643	0.245381	0.238396	0.232045	0.22735	0.223661	0.220527
Green	0	0	0	0	0.099163	0.116009	0.130818	0.147647	0.15538	0.150088	0.133688	0.122991	0.118693	0.117304	0.115866	0.116203	0.119999	0.128631	0.139494	0.147931	0.152501	0.153944	0.154839	0.156178	0.156344	0.156888	0.159397	0.165122	0.174322	0.187114	0.203625	0.221667	0.238918	0.254948	0.267312	0.275013	0.27977	0.282126	0.283963	0.28495	0.282743	0.279416	0.275219	0.26995	0.264453	0.258936	0.255588	0.253165	0.25018
Green	0	0	0	0	0.073661	0.073621	0.069511	0.065382	0.060064	0.055164	0.048299	0.045014	0.044199	0.04449	0.044124	0.044011	0.044868	0.046966	0.049255	0.050554	0.051277	0.051226	0.050845	0.050274	0.049312	0.048777	0.049103	0.050481	0.052963	0.056714	0.062409	0.070031	0.079338	0.090216	0.100459	0.10773	0.111798	0.113521	0.11465	0.115088	0.113086	0.109023	0.103425	0.097506	0.092204	0.087921	0.085025	0.083026	0.081426
Green	0	0	0	0	0.075336	0.076083	0.069336	0.063573	0.05824	0.053211	0.047194	0.044854	0.045194	0.045982	0.046566	0.047416	0.048953	0.051227	0.053639	0.055042	0.055925	0.056124	0.055976	0.055333	0.054024	0.053403	0.053868	0.05588	0.05905	0.063808	0.070813	0.080451	0.092608	0.106355	0.1189	0.128112	0.133422	0.135822	0.13754	0.138191	0.136069	0.131458	0.124931	0.117985	0.111539	0.106344	0.102605	0.099843	0.097628
Green	0	0	0	0	0.074568	0.076629	0.074066	0.070724	0.066362	0.060108	0.052163	0.048034	0.045955	0.045361	0.044302	0.043615	0.044334	0.046184	0.048222	0.049385	0.050031	0.050097	0.049925	0.049541	0.048743	0.048398	0.048754	0.050101	0.05239	0.056027	0.061611	0.069236	0.078735	0.089916	0.100444	0.108091	0.112657	0.114916	0.11673	0.117814	0.116146	0.112369	0.10699	0.101015	0.095743	0.091426	0.088546	0.086528	0.084838
Green purple	1.348	74.6562	0	76.0042	0.072953	0.069155	0.0642	0.056441	0.051341	0.045546	0.04011	0.036203	0.034356	0.033472	0.032879	0.032414	0.0327	0.033475	0.034008	0.03431	0.034319	0.033966	0.033139	0.031823	0.0315	0.031541	0.031513	0.031804	0.032645	0.034003	0.036155	0.039122	0.042845	0.04706	0.050951	0.053544	0.055066	0.055831	0.056502	0.057137	0.05684	0.055724	0.053916	0.051748	0.049827	0.048157	0.047117	0.04651	0.045981
Light purple	0.3142	9.6374	0	9.9516	0.076577	0.076436	0.074435	0.071394	0.071365	0.069735	0.06606	0.063231	0.063007	0.063359	0.063191	0.063384	0.064638	0.067138	0.069431	0.071107	0.071387	0.070528	0.068419	0.065458	0.063999	0.062943	0.061761	0.06121	0.061361	0.061888	0.062978	0.064477	0.065929	0.067473	0.068592	0.069344	0.070019	0.070764	0.072081	0.073882	0.075719	0.077497	0.079155	0.080673	0.081907	0.083006	0.084738	0.087034	0.089368
Green purple	0.4093	18.4726	0	18.8819	0.076598	0.07582	0.075598	0.071846	0.071114	0.066685	0.060379	0.054674	0.052524	0.05149	0.050319	0.049468	0.050047	0.052316	0.054782	0.056476	0.056264	0.054639	0.051978	0.048712	0.046994	0.045739	0.044346	0.043625	0.043741	0.044493	0.045916	0.047772	0.049662	0.051588	0.053083	0.053993	0.054777	0.055634	0.057028	0.058805	0.060557	0.062134	0.063457	0.064502	0.065247	0.065959	0.067238	0.068979	0.070871
Green purple	0	1.412	0	1.412	0.09102	0.101131	0.11047	0.120281	0.126369	0.126929	0.117461	0.110283	0.108287	0.108259	0.108351	0.110225	0.114605	0.121729	0.128796	0.134032	0.136264	0.135732	0.134122	0.13069	0.127999	0.126506	0.125549	0.126278	0.129033	0.133847	0.140428	0.147919	0.155172	0.16202	0.166705	0.169576	0.171516	0.173135	0.175401	0.17825	0.180487	0.182328	0.183811	0.184507	0.184563	0.184617	0.186096	0.188124	0.190078
Green purple	0.1798	1.1428	0	1.3226	0.087465	0.090079	0.093562	0.097087	0.099023	0.0932	0.084113	0.076566	0.073784	0.072687	0.071075	0.070578	0.072022	0.076647	0.083064	0.08774	0.089685	0.089102	0.087419	0.085813	0.083167	0.080754	0.079561	0.080381	0.082975	0.087579	0.094456	0.102468	0.109622	0.115547	0.119363	0.121006	0.12169	0.122399	0.124093	0.126545	0.128224	0.129093	0.12923	0.128543	0.127822	0.127495	0.128794	0.131014	0.133346
Green purple	0.2061	3.4558	0	3.6619	0.086497	0.091468	0.094582	0.098797	0.099494	0.093774	0.083435	0.07574	0.072319	0.071352	0.069682	0.069209	0.070655	0.074797	0.080515	0.084671	0.086481	0.085733	0.084025	0.081984	0.079004	0.076365	0.075193	0.075681	0.077806	0.081696	0.087565	0.094555	0.101132	0.106987	0.11122	0.113594	0.115221	0.116837	0.119606	0.123098	0.125787	0.127673	0.128564	0.12842	0.128098	0.12788	0.129001	0.13105	0.132986
Green purple	0	165.075	5.339	170.414	0.071224	0.072124	0.067953	0.065148	0.062356	0.057745	0.051783	0.046974	0.045439	0.04403	0.043366	0.042668	0.042934	0.043922	0.044668	0.044856	0.04455	0.043724	0.042239	0.040812	0.040597	0.040377	0.040213	0.040275	0.040553	0.041213	0.042264	0.043547	0.044924	0.046488	0.047657	0.048369	0.048713	0.048925	0.04914	0.049402	0.049395	0.049183	0.0488	0.048476	0.048116	0.04763	0.047462	0.047444	0.047343
Dark Purple	0	102.587	2.6333	105.22	0.073544	0.078423	0.075411	0.072599	0.071575	0.06815	0.061367	0.056084	0.055133	0.053756	0.052687	0.0526	0.053261	0.05419	0.054583	0.054277	0.053299	0.051977	0.049992	0.047396	0.046158	0.04538	0.044617	0.044157	0.043958	0.044012	0.044304	0.045032	0.045787	0.046845	0.047794	0.048403	0.048884	0.0491	0.049546	0.050178	0.050654	0.050986	0.051171	0.051333	0.051424	0.05142	0.051729	0.052185	0.05262
Dark Purple	0	90.0261	2.316	92.3421	0.073069	0.076011	0.074114	0.071334	0.069252	0.065484	0.05847	0.05312	0.052088	0.050577	0.049282	0.048985	0.049832	0.051292	0.052761	0.053503	0.053069	0.051745	0.049586	0.046733	0.04526	0.044151	0.04326	0.042782	0.042733	0.043088	0.043806	0.04489	0.045992	0.047215	0.048176	0.048764	0.049332	0.049713	0.050521	0.051678	0.052794	0.053903	0.054887	0.055696	0.056397	0.056934	0.057935	0.059228	0.060477
Light purple	0	8.8256	0	8.8256	0.08903	0.095657	0.102245	0.110041	0.115437	0.111789	0.102963	0.095341	0.093179	0.092197	0.091188	0.091246	0.092972	0.096962	0.100233	0.101093	0.099355	0.095465	0.090308	0.083691	0.078186	0.073824	0.069784	0.066732	0.064733	0.063952	0.064143	0.065256	0.06661	0.068283	0.069453	0.070354	0.071475	0.073127	0.075662	0.079273	0.083112	0.087093	0.090889	0.094201	0.097186	0.099959	0.103568	0.107739	0.112
Light purple	0	19.5784	0.7581	20.3365	0.074824	0.076865	0.07302	0.067747	0.065286	0.061072	0.056375	0.053119	0.053573	0.055243	0.05661	0.058545	0.060987	0.064377	0.067412	0.069254	0.070379	0.070245	0.068905	0.066167	0.06221	0.059199	0.057731	0.057546	0.057781	0.05836	0.059458	0.060756	0.062044	0.06321	0.064073	0.064425	0.064851	0.065676	0.067164	0.069276	0.071409	0.07366	0.075837	0.077688	0.079657	0.081395	0.084157	0.0876	0.090969
Light purple	0	56.5708	1.3487	57.9195	0.071946	0.075214	0.06807	0.062585	0.058709	0.053386	0.047544	0.042602	0.041143	0.040452	0.039444	0.038984	0.03917	0.040896	0.042735	0.0432	0.042718	0.041171	0.039436	0.037746	0.03588	0.034303	0.033191	0.032657	0.03261	0.032929	0.033664	0.034619	0.035483	0.036316	0.036984	0.037438	0.037803	0.038297	0.039091	0.040147	0.041198	0.042245	0.043257	0.044201	0.045102	0.045797	0.046933	0.048313	0.049733
Dark Purple	0	10.475	0.6917	11.1667	0.074222	0.077829	0.073697	0.067965	0.063775	0.058347	0.052631	0.047392	0.045297	0.044767	0.04333	0.042531	0.042534	0.043657	0.045	0.045072	0.044642	0.043553	0.042376	0.041059	0.039613	0.038324	0.037455	0.037142	0.037045	0.037064	0.037321	0.037709	0.03799	0.038307	0.038616	0.038852	0.039055	0.039347	0.039863	0.040542	0.041312	0.042098	0.042828	0.043579	0.044219	0.04471	0.045475	0.046367	0.047313
Dark Purple	0	21.855	0.9294	22.7844	0.077795	0.084976	0.085133	0.083877	0.081228	0.07634	0.069525	0.063615	0.061535	0.061036	0.059581	0.059179	0.059558	0.061449	0.063598	0.063848	0.062546	0.059831	0.057125	0.054245	0.051052	0.048222	0.046273	0.045059	0.044239	0.043859	0.044012	0.044488	0.044809	0.045246	0.045569	0.045907	0.046323	0.046925	0.04797	0.049412	0.051219	0.053027	0.054901	0.056763	0.058489	0.060086	0.062253	0.064778	0.06735
Dark Purple	0	228.911	1.5945	230.506	0.077665	0.076002	0.073296	0.070371	0.068199	0.064641	0.059389	0.055573	0.054179	0.053615	0.052623	0.052529	0.052902	0.053796	0.054069	0.053626	0.052671	0.051371	0.049446	0.046898	0.045599	0.044802	0.043908	0.04326	0.042829	0.042497	0.042379	0.042452	0.042507	0.042671	0.042769	0.042743	0.042793	0.042782	0.043003	0.043469	0.04393	0.044466	0.045072	0.04571	0.046295	0.046631	0.047258	0.047995	0.048639
Light purple	0.2846	5.2034	0	5.488	0.081775	0.088272	0.096989	0.097446	0.099741	0.096822	0.089055	0.08275	0.080656	0.079615	0.078268	0.077627	0.077336	0.079097	0.07971	0.077966	0.074755	0.070137	0.065215	0.06068	0.055775	0.051534	0.048183	0.045915	0.044123	0.042991	0.042405	0.042297	0.042174	0.042228	0.042394	0.042445	0.042785	0.043483	0.044682	0.046507	0.04864	0.051075	0.053688	0.056293	0.058943	0.06136	0.064571	0.06813	0.07165
Light purple	0.2112	11.7367	0	11.9479	0.09169	0.103534	0.118653	0.127521	0.13244	0.130453	0.120972	0.113571	0.111861	0.112388	0.113765	0.116812	0.120106	0.12373	0.124447	0.122063	0.119029	0.114912	0.109825	0.10403	0.096533	0.09011	0.085348	0.082048	0.07896	0.076486	0.074761	0.073677	0.072569	0.071811	0.071271	0.070839	0.071025	0.071823	0.073423	0.07582	0.07851	0.081689	0.085189	0.088753	0.09211	0.095169	0.099071	0.103039	0.106778
Light purple	0.1895	5.1092	0	5.2987	0.087822	0.095162	0.109655	0.114731	0.12091	0.12289	0.11588	0.110653	0.111255	0.114192	0.118858	0.125572	0.132027	0.138288	0.140626	0.139294	0.137027	0.133012	0.127342	0.120372	0.11105	0.102732	0.096178	0.091212	0.0864	0.082343	0.079292	0.07715	0.075079	0.073531	0.072192	0.071239	0.071085	0.071893	0.07383	0.076768	0.08019	0.084101	0.088397	0.092811	0.097096	0.101628	0.10723	0.113309	0.119438
Light purple	0.701	77.8345	0	78.5355	0.07406	0.074747	0.078579	0.075942	0.076098	0.076859	0.07213	0.069301	0.069387	0.070212	0.071478	0.073649	0.07601	0.078722	0.07982	0.079027	0.077855	0.075827	0.073157	0.070143	0.066161	0.06293	0.060439	0.059018	0.057643	0.056495	0.055669	0.055145	0.054447	0.053988	0.053643	0.053315	0.05323	0.05354	0.054189	0.055189	0.05632	0.05769	0.059332	0.061198	0.062816	0.06442	0.066354	0.068459	0.070564
Light purple	1.0277	54.1332	0	55.1609	0.080028	0.083991	0.090607	0.088478	0.087199	0.085642	0.078689	0.073837	0.072994	0.073708	0.07475	0.07629	0.078205	0.080935	0.081773	0.080257	0.07758	0.07385	0.06979	0.065633	0.060645	0.056177	0.052731	0.050305	0.048274	0.046886	0.046084	0.045718	0.045354	0.045152	0.045143	0.045143	0.045391	0.046028	0.04715	0.048706	0.050566	0.052763	0.055278	0.057972	0.060556	0.063074	0.066101	0.069292	0.072519
Light purple	0.7777	76.0334	0	76.8111	0.076905	0.080107	0.084408	0.080977	0.079403	0.076919	0.070878	0.066256	0.065471	0.065845	0.066478	0.068061	0.069869	0.072199	0.072739	0.071279	0.069357	0.066799	0.063797	0.060727	0.056885	0.053529	0.051115	0.049525	0.048122	0.047126	0.046474	0.046157	0.04576	0.045614	0.045614	0.045607	0.045874	0.046524	0.047376	0.048527	0.049779	0.051262	0.052951	0.054724	0.056438	0.05791	0.059862	0.061954	0.063942
Light purple	0.575	56.2017	0	56.7767	0.079167	0.083622	0.087768	0.08577	0.085058	0.083827	0.078066	0.074397	0.073748	0.074304	0.075238	0.076878	0.078632	0.081147	0.081572	0.079872	0.077522	0.07446	0.07089	0.067324	0.062945	0.058966	0.0558	0.053776	0.051946	0.050556	0.049676	0.049205	0.048761	0.048495	0.048408	0.048336	0.048591	0.049182	0.050136	0.051534	0.053141	0.054999	0.057096	0.059358	0.061344	0.063239	0.065498	0.067905	0.070318
Light purple	1.1657	64.6153	0	65.781	0.077126	0.081232	0.085537	0.081028	0.082034	0.078889	0.072571	0.068205	0.067078	0.067381	0.067569	0.068518	0.069544	0.071317	0.071477	0.069288	0.066301	0.062799	0.058815	0.055162	0.050984	0.047235	0.044411	0.042594	0.041091	0.040119	0.039507	0.039251	0.038971	0.038866	0.038894	0.038894	0.0391	0.039625	0.040373	0.041471	0.04273	0.044258	0.046037	0.047956	0.04994	0.051699	0.053968	0.056521	0.059034
Light purple	0	7.3611	0	7.3611	0.082873	0.090968	0.101592	0.104484	0.108885	0.107512	0.100423	0.095311	0.095211	0.096456	0.098512	0.101255	0.104315	0.107678	0.108577	0.106227	0.102785	0.098408	0.093378	0.088074	0.081557	0.075497	0.070894	0.067631	0.064808	0.062698	0.061288	0.060453	0.059652	0.059091	0.058774	0.058558	0.058819	0.05958	0.060898	0.062821	0.06508	0.067783	0.07083	0.073855	0.076972	0.079793	0.083447	0.087484	0.09133
Light purple	0.4255	18.5911	0	19.0166	0.07885	0.08414	0.091961	0.091426	0.094167	0.092324	0.085649	0.080184	0.078986	0.079	0.079582	0.080904	0.08238	0.084617	0.084982	0.082897	0.07985	0.076239	0.072232	0.068465	0.064073	0.059959	0.056635	0.054657	0.052985	0.051891	0.051175	0.050862	0.050502	0.050357	0.050263	0.05022	0.050385	0.050897	0.051762	0.052929	0.054265	0.055896	0.05775	0.059717	0.061627	0.063334	0.065585	0.068048	0.070497
Light purple	0.2578	17.8488	0	18.1066	0.085148	0.094322	0.106264	0.112334	0.118511	0.118423	0.111112	0.106354	0.106736	0.108915	0.111757	0.115936	0.119774	0.124303	0.125633	0.123416	0.119852	0.114935	0.109219	0.103001	0.095378	0.087913	0.081974	0.07776	0.074095	0.071232	0.069279	0.068064	0.066967	0.066149	0.06557	0.06523	0.065472	0.066412	0.0681	0.070487	0.073291	0.076544	0.080066	0.083677	0.087287	0.090756	0.095161	0.100052	0.104833
Light purple	0.3411	29.664	0	30.0051	0.083813	0.089182	0.092393	0.097369	0.101553	0.100667	0.094411	0.090826	0.090164	0.09087	0.091351	0.093253	0.095012	0.096881	0.096251	0.093374	0.089596	0.084912	0.079714	0.073697	0.068072	0.063877	0.060451	0.05781	0.055598	0.053829	0.052736	0.052016	0.051379	0.051081	0.050885	0.050778	0.050975	0.051449	0.052339	0.053776	0.055464	0.057575	0.060033	0.062685	0.065375	0.067915	0.071064	0.074582	0.078049
Light purple	0.4229	32.9444	0	33.3673	0.089256	0.09823	0.109487	0.120049	0.127041	0.125967	0.116879	0.11124	0.11039	0.11162	0.113161	0.116379	0.12009	0.124221	0.124977	0.122981	0.119665	0.115011	0.109869	0.10309	0.095989	0.090687	0.086261	0.082761	0.079797	0.077506	0.076084	0.075225	0.074416	0.074094	0.073799	0.073583	0.073902	0.074687	0.076179	0.078375	0.080824	0.083847	0.087317	0.090867	0.094036	0.097105	0.100724	0.1046	0.108377
Light purple	0.3554	20.8674	0	21.2228	0.085785	0.094692	0.101771	0.111741	0.117494	0.11744	0.109376	0.10462	0.105173	0.107855	0.110444	0.115276	0.120387	0.125162	0.12627	0.124357	0.121299	0.116844	0.111647	0.104569	0.097141	0.0915	0.087062	0.083648	0.08072	0.078377	0.076804	0.075844	0.074867	0.074448	0.074028	0.073814	0.074129	0.075015	0.07653	0.078632	0.081038	0.084061	0.087607	0.091273	0.094764	0.098129	0.102304	0.1068	0.111151
Light purple	0.2417	10.6038	0	10.8455	0.082916	0.087716	0.091599	0.09887	0.102653	0.101003	0.094188	0.089659	0.088775	0.089808	0.090403	0.092374	0.09479	0.097631	0.097772	0.095271	0.091122	0.085669	0.079767	0.072733	0.065683	0.060105	0.055424	0.051513	0.04835	0.045948	0.044363	0.043324	0.042478	0.041965	0.04157	0.041299	0.041402	0.041921	0.043043	0.044843	0.047014	0.049618	0.052559	0.055544	0.058659	0.06181	0.065746	0.070141	0.074606
Light purple	0.9684	34.4637	0	35.4321	0.078102	0.083047	0.08168	0.077999	0.077034	0.071819	0.065082	0.060482	0.058549	0.057781	0.056096	0.054778	0.054835	0.055975	0.056432	0.055256	0.053171	0.050472	0.047415	0.044737	0.041778	0.039207	0.037205	0.036092	0.035308	0.034901	0.034725	0.034736	0.034753	0.034877	0.035011	0.035045	0.035213	0.035544	0.036119	0.037024	0.038106	0.039399	0.040764	0.042214	0.043736	0.045025	0.046784	0.048895	0.051035
Dark Purple	4.1824	280.268	0	284.45	0.072538	0.066412	0.063635	0.05462	0.050447	0.046362	0.039803	0.036406	0.034956	0.033828	0.033007	0.032787	0.033125	0.033556	0.033992	0.033733	0.033046	0.032189	0.030551	0.028819	0.028093	0.027435	0.026812	0.026321	0.025957	0.025788	0.025724	0.025758	0.025754	0.025781	0.025791	0.025676	0.02558	0.025508	0.025549	0.025736	0.025861	0.026052	0.026252	0.026505	0.026795	0.026876	0.027255	0.0277	0.028066
Dark Purple	0	25.419	0.5934	26.0124	0.076305	0.071494	0.071384	0.065106	0.062964	0.059659	0.053065	0.048897	0.047273	0.045773	0.044283	0.043536	0.043601	0.04426	0.045019	0.044851	0.043572	0.041561	0.038597	0.035763	0.034324	0.033098	0.032022	0.031228	0.030738	0.030523	0.030493	0.030655	0.030859	0.031137	0.031343	0.031471	0.031604	0.031768	0.032148	0.032804	0.033537	0.034382	0.03524	0.036156	0.037126	0.03794	0.039208	0.04072	0.042404
Light purple	0	207.506	2.6436	210.15	0.080308	0.074952	0.077494	0.073603	0.07509	0.072794	0.066598	0.062773	0.06172	0.060918	0.060932	0.061996	0.06356	0.064539	0.064576	0.063482	0.061711	0.059604	0.056154	0.052533	0.050523	0.048796	0.047211	0.045933	0.044849	0.043976	0.043382	0.043064	0.042766	0.042634	0.042471	0.042311	0.042259	0.042286	0.04254	0.043081	0.043678	0.044402	0.04531	0.046262	0.047225	0.048006	0.049209	0.050536	0.051826
Dark Purple	0	76.1981	1.2604	77.4585	0.075613	0.070643	0.070922	0.064616	0.063111	0.060332	0.053919	0.050598	0.049573	0.04907	0.049265	0.049915	0.051038	0.051717	0.051519	0.050045	0.047973	0.045622	0.042372	0.039099	0.037255	0.035724	0.034313	0.033209	0.032386	0.031823	0.031439	0.031282	0.031211	0.031312	0.031372	0.03138	0.031426	0.031535	0.031818	0.032301	0.032826	0.033504	0.03431	0.035281	0.036267	0.037062	0.038214	0.039579	0.040962
Dark Purple	0	167.452	3.7913	171.244	0.074128	0.063688	0.061584	0.052958	0.048364	0.044317	0.037729	0.034857	0.033233	0.032161	0.03125	0.030714	0.030736	0.030791	0.030161	0.029116	0.027867	0.026554	0.024898	0.023267	0.022654	0.022255	0.021921	0.021712	0.021568	0.021571	0.021623	0.021738	0.021842	0.021998	0.022122	0.022156	0.022188	0.022141	0.022099	0.022169	0.02218	0.022232	0.022335	0.022495	0.022726	0.022733	0.022972	0.023257	0.023518
Dark Purple	0	354.317	12.2759	366.593	0.071835	0.065393	0.063492	0.055098	0.052184	0.048266	0.042253	0.038514	0.036888	0.035743	0.034629	0.034119	0.034251	0.034708	0.034914	0.034713	0.034136	0.033447	0.032071	0.03063	0.030304	0.030087	0.029865	0.02974	0.029731	0.029779	0.029833	0.029953	0.03011	0.030387	0.030567	0.030677	0.030714	0.030718	0.030801	0.03095	0.031008	0.031129	0.031287	0.031554	0.031759	0.031778	0.031968	0.032153	0.032327
Dark Purple	0	215.797	2.9276	218.725	0.07596	0.068986	0.070518	0.066223	0.067208	0.065084	0.059625	0.056504	0.055605	0.054662	0.053781	0.053642	0.054172	0.054781	0.054956	0.054568	0.053833	0.05301	0.051402	0.049594	0.04923	0.04902	0.04894	0.048874	0.048983	0.049044	0.049186	0.049425	0.049675	0.050124	0.050481	0.05075	0.050911	0.050923	0.050972	0.051147	0.051254	0.051395	0.051607	0.051855	0.052167	0.051993	0.052121	0.052289	0.052157
Dark Purple	0	217	3.621	220.62	0.074255	0.071661	0.073111	0.070722	0.072291	0.070621	0.065683	0.062004	0.06104	0.06006	0.059262	0.05928	0.059879	0.060619	0.060738	0.060149	0.059168	0.058063	0.056128	0.053889	0.053364	0.053026	0.052774	0.052603	0.052649	0.052645	0.052735	0.052913	0.053143	0.05363	0.054011	0.054312	0.054505	0.054598	0.054695	0.054882	0.054971	0.05511	0.055434	0.055735	0.056119	0.056016	0.056258	0.056527	0.056531
Dark Purple	0	7.6884	0.3081	7.9965	0.071289	0.070428	0.068746	0.066401	0.061466	0.057061	0.049505	0.044181	0.04198	0.040493	0.039126	0.037882	0.037976	0.039621	0.041486	0.04254	0.042091	0.040259	0.037828	0.034894	0.033006	0.031586	0.03029	0.029429	0.029102	0.029148	0.029436	0.029967	0.030423	0.030866	0.031058	0.031122	0.031156	0.031352	0.031946	0.032931	0.034143	0.03533	0.036492	0.037695	0.038794	0.040034	0.041847	0.044049	0.046681
Dark Purple	0	17.4839	0.4874	17.9713	0.068886	0.070941	0.069317	0.068338	0.066602	0.063231	0.056241	0.052109	0.050188	0.04913	0.048235	0.047832	0.048164	0.048786	0.048804	0.047973	0.046954	0.045683	0.044361	0.042277	0.041202	0.040889	0.040533	0.040406	0.040462	0.040522	0.040575	0.040727	0.040859	0.041235	0.041571	0.041895	0.04219	0.042383	0.042439	0.042526	0.042538	0.042587	0.042676	0.043015	0.043191	0.043116	0.043201	0.043286	0.04332
Dark Purple	0	139.582	3.3404	142.922	0.070353	0.070368	0.066228	0.062232	0.057371	0.052165	0.045561	0.041119	0.038881	0.037506	0.036021	0.034821	0.034447	0.034801	0.034835	0.034094	0.032455	0.030282	0.028214	0.025877	0.024312	0.023411	0.022617	0.022129	0.021862	0.021732	0.021647	0.021682	0.021733	0.02187	0.021976	0.022063	0.022119	0.0222	0.022377	0.022701	0.023105	0.023609	0.024221	0.024981	0.02576	0.026438	0.027487	0.028728	0.030157
Dark Purple	0	187.75	2.43	190.18	0.072773	0.073638	0.071008	0.069778	0.066501	0.063879	0.059113	0.055799	0.054545	0.053993	0.053201	0.052804	0.052993	0.053323	0.052788	0.051437	0.049796	0.048008	0.046426	0.044233	0.042826	0.042073	0.04155	0.041262	0.041101	0.041004	0.040957	0.041022	0.041044	0.041164	0.041257	0.041335	0.041438	0.041486	0.041514	0.041641	0.041895	0.04215	0.042523	0.043001	0.043474	0.043653	0.04412	0.044688	0.045165
Dark Purple	0	36.954	0.9827	37.9367	0.071405	0.073382	0.069117	0.065979	0.062496	0.058822	0.053442	0.049952	0.048497	0.047806	0.047331	0.047014	0.047387	0.048038	0.047956	0.047071	0.045971	0.044701	0.043308	0.04138	0.040316	0.039829	0.039282	0.039043	0.039007	0.038953	0.038944	0.039041	0.039106	0.039316	0.03951	0.039639	0.039795	0.039888	0.040012	0.040239	0.040465	0.040726	0.041044	0.041551	0.04198	0.042154	0.042563	0.043047	0.04346
Dark Purple	0	17.1032	0.2238	17.327	0.069174	0.068329	0.064659	0.059847	0.054922	0.050104	0.043451	0.038932	0.037146	0.035919	0.034882	0.034066	0.034245	0.034975	0.035473	0.035389	0.034844	0.033797	0.032731	0.031013	0.030002	0.02958	0.029076	0.028908	0.028894	0.02893	0.028934	0.029077	0.029203	0.029383	0.029558	0.029657	0.029747	0.029835	0.029955	0.030136	0.03035	0.030576	0.030833	0.031189	0.031495	0.031646	0.032015	0.032499	0.03297
Dark Purple	0	31.1914	0.7611	31.9525	0.070101	0.071615	0.068687	0.065986	0.063239	0.059089	0.052441	0.048467	0.046739	0.045724	0.044921	0.044387	0.044522	0.044913	0.04438	0.043183	0.04156	0.039692	0.037827	0.035399	0.033972	0.033228	0.032499	0.0321	0.031952	0.031853	0.031796	0.031851	0.031873	0.032062	0.032245	0.032375	0.032482	0.032601	0.032745	0.032939	0.033088	0.033312	0.033606	0.034084	0.034489	0.034715	0.035178	0.035753	0.036328
Dark Purple	0	258.454	2.9288	261.383	0.070307	0.065931	0.05977	0.053391	0.049227	0.044723	0.038821	0.034651	0.033478	0.031946	0.031006	0.030639	0.0307	0.030868	0.03099	0.030787	0.030245	0.029706	0.028668	0.027487	0.027217	0.02713	0.026975	0.026872	0.026928	0.026909	0.026996	0.027099	0.027198	0.027434	0.027567	0.027676	0.027733	0.027743	0.027815	0.027903	0.027954	0.028018	0.028127	0.028337	0.028528	0.028489	0.028584	0.028728	0.02881
Dark Purple	0	336.725	6.8219	343.547	0.073407	0.070603	0.067076	0.065055	0.0635	0.062339	0.057827	0.054413	0.053937	0.053322	0.052656	0.053254	0.05386	0.054463	0.054709	0.054165	0.053157	0.052046	0.050161	0.048258	0.047516	0.046976	0.046327	0.045991	0.045847	0.045676	0.045677	0.045828	0.045938	0.0463	0.04644	0.046617	0.046687	0.046721	0.046882	0.047155	0.047403	0.047729	0.048099	0.048648	0.049114	0.049329	0.049729	0.050188	0.050526
Dark Purple	0	335.622	3.8572	339.479	0.073303	0.069262	0.063568	0.056915	0.052298	0.048579	0.042765	0.03884	0.038	0.036937	0.036046	0.036322	0.036461	0.036185	0.035399	0.034075	0.032301	0.030426	0.028131	0.02594	0.024685	0.023766	0.022985	0.022367	0.021986	0.021645	0.02152	0.021464	0.021433	0.021515	0.021474	0.0215	0.021485	0.021505	0.021636	0.021875	0.022132	0.02247	0.022892	0.023439	0.024005	0.024478	0.025155	0.025975	0.026863
Dark Purple	0	39.8488	0.726	40.5748	0.072114	0.069243	0.064935	0.061946	0.058472	0.054877	0.04917	0.04459	0.043641	0.042479	0.041484	0.041459	0.041505	0.041376	0.04092	0.039625	0.037695	0.035652	0.033091	0.030768	0.029658	0.02888	0.028178	0.027729	0.027545	0.027365	0.027413	0.02748	0.027603	0.027894	0.028048	0.028163	0.028223	0.028307	0.028432	0.028641	0.028818	0.029056	0.029347	0.029836	0.030324	0.030687	0.031239	0.031943	0.032708
Dark Purple	0	88.4499	3.5501	92	0.073999	0.069086	0.065387	0.061467	0.057923	0.054026	0.04788	0.043395	0.042284	0.040824	0.039729	0.039744	0.039896	0.039889	0.039547	0.038751	0.037545	0.036291	0.03452	0.032738	0.032041	0.031657	0.031275	0.031125	0.031146	0.031106	0.031217	0.031326	0.031419	0.031644	0.031733	0.031845	0.031873	0.031838	0.031872	0.031973	0.032066	0.032086	0.032188	0.032471	0.032631	0.032663	0.032834	0.03304	0.033281
Dark Purple	0	224.082	0.452	224.534	0.071386	0.065944	0.060544	0.053865	0.049421	0.045284	0.039635	0.035508	0.034243	0.03299	0.031786	0.031567	0.031612	0.031642	0.031688	0.031409	0.031026	0.030627	0.0297	0.028695	0.02855	0.028485	0.028396	0.028388	0.02848	0.028476	0.028604	0.028714	0.028839	0.029095	0.029216	0.029359	0.029399	0.029394	0.029415	0.029488	0.029531	0.029539	0.02959	0.029739	0.029843	0.029732	0.029743	0.029736	0.029608
Dark Purple	0	350.706	9.1611	359.867	0.070151	0.066054	0.060039	0.05349	0.047313	0.043325	0.037568	0.033334	0.032485	0.03144	0.030587	0.030744	0.030865	0.030657	0.030307	0.029415	0.028074	0.026821	0.024999	0.023287	0.022447	0.021838	0.021277	0.020838	0.020634	0.020403	0.020387	0.020375	0.020354	0.020493	0.020505	0.020519	0.020499	0.020497	0.020528	0.020632	0.020717	0.020834	0.020981	0.021278	0.021567	0.021731	0.022018	0.022425	0.022815
Dark Purple	0	311.639	5.0256	316.664	0.071776	0.070136	0.064709	0.060809	0.058234	0.054755	0.049092	0.044892	0.043847	0.042866	0.042336	0.042752	0.043427	0.043871	0.044011	0.043474	0.042319	0.041087	0.03896	0.036812	0.035885	0.035189	0.034397	0.033797	0.033468	0.033156	0.033077	0.033085	0.033107	0.033337	0.033438	0.033493	0.033515	0.033591	0.033751	0.034018	0.034209	0.034522	0.034872	0.035427	0.03591	0.036201	0.036689	0.037261	0.03771
Dark Purple	7.872	660.177	0	668.049	0.068351	0.067415	0.06255	0.059461	0.056654	0.053811	0.047699	0.04325	0.042057	0.040819	0.039898	0.039803	0.040168	0.040503	0.04078	0.040634	0.040055	0.039453	0.03812	0.036606	0.036327	0.036201	0.035997	0.035873	0.035882	0.035829	0.035986	0.036194	0.036454	0.036908	0.037143	0.03737	0.037451	0.037427	0.037474	0.037575	0.037596	0.037642	0.037708	0.037928	0.038092	0.037984	0.038044	0.038065	0.037955
Dark Purple	1.1241	49.7407	0	50.8648	0.071376	0.070426	0.067931	0.066686	0.065402	0.062985	0.056657	0.05186	0.050838	0.049601	0.048659	0.048786	0.049309	0.049701	0.04976	0.049156	0.048012	0.046769	0.04471	0.042539	0.041873	0.041423	0.041019	0.040778	0.040763	0.040688	0.040789	0.041014	0.041248	0.04174	0.04199	0.042229	0.042279	0.042246	0.042285	0.04241	0.042429	0.042503	0.042612	0.042924	0.043174	0.043203	0.043392	0.043619	0.043768
Dark Purple	0.9649	65.6056	0	66.5705	0.080024	0.081187	0.082801	0.086057	0.088611	0.088336	0.083351	0.079009	0.078213	0.07712	0.07644	0.076966	0.077457	0.077598	0.077088	0.07509	0.072424	0.069407	0.065365	0.062043	0.060241	0.058776	0.057259	0.056366	0.055835	0.055392	0.055234	0.055378	0.055361	0.055712	0.055835	0.055974	0.056013	0.056066	0.056338	0.056794	0.057308	0.057961	0.058651	0.059782	0.060753	0.061633	0.06279	0.06413	0.065566
Dark Purple	1.1931	83.8328	0	85.0259	0.073046	0.072818	0.071018	0.068219	0.067289	0.065124	0.058734	0.053902	0.052782	0.051753	0.050881	0.05128	0.051946	0.052452	0.05263	0.052144	0.050952	0.049682	0.047446	0.045289	0.044668	0.044231	0.043803	0.043533	0.043505	0.043385	0.043556	0.043787	0.044154	0.044822	0.045239	0.045588	0.045789	0.045874	0.045982	0.046241	0.046409	0.046659	0.047003	0.047403	0.047845	0.047913	0.04826	0.048708	0.048916
Dark Purple	5.2809	330.375	0	335.656	0.075046	0.072353	0.06934	0.067713	0.066084	0.064014	0.059686	0.056078	0.055268	0.05411	0.053266	0.053372	0.053518	0.053959	0.05426	0.054037	0.05368	0.053184	0.051867	0.05094	0.050849	0.050801	0.050533	0.050543	0.050651	0.050632	0.05077	0.051039	0.051182	0.051605	0.051784	0.051964	0.051973	0.051971	0.052015	0.052156	0.052249	0.052345	0.052397	0.052765	0.052959	0.052901	0.052888	0.052902	0.05278
Dark Purple	2.5609	170.621	0	173.182	0.072175	0.06893	0.064459	0.059414	0.055975	0.052852	0.046678	0.042204	0.041324	0.039984	0.038949	0.038967	0.039071	0.039169	0.039056	0.038418	0.037347	0.036235	0.034387	0.032775	0.032296	0.031941	0.031558	0.031312	0.031267	0.031187	0.031267	0.031414	0.031604	0.032	0.032158	0.032286	0.032288	0.032287	0.032324	0.032414	0.032456	0.032499	0.032604	0.032873	0.033086	0.033106	0.033239	0.033447	0.033581
Dark Purple	0	157.743	2.6269	160.37	0.072871	0.068842	0.0634	0.057587	0.051986	0.04826	0.042434	0.038238	0.036947	0.035317	0.034083	0.033833	0.033704	0.033658	0.033617	0.03328	0.032702	0.032117	0.030918	0.029758	0.029504	0.029398	0.029205	0.029084	0.029016	0.02891	0.028967	0.028998	0.028984	0.02909	0.029097	0.029019	0.028958	0.028871	0.028839	0.028882	0.028903	0.028942	0.029006	0.029166	0.029312	0.029249	0.029325	0.029416	0.029384
Dark Purple	0	110.377	2.8776	113.255	0.073267	0.070312	0.066942	0.064324	0.062939	0.060836	0.055517	0.051485	0.051016	0.049924	0.049124	0.049407	0.04977	0.049996	0.049955	0.04906	0.047789	0.046392	0.044122	0.042224	0.041497	0.041003	0.040426	0.040137	0.040064	0.039923	0.039986	0.04013	0.040231	0.040544	0.0407	0.040804	0.040848	0.040893	0.040948	0.041137	0.041263	0.041431	0.041624	0.042028	0.042365	0.042488	0.04277	0.043127	0.043404
Light purple	0	7.9967	0.2037	8.2004	0.075948	0.080099	0.078437	0.079548	0.080236	0.079445	0.073175	0.069392	0.068332	0.067702	0.067716	0.068547	0.069804	0.070995	0.070237	0.067851	0.064292	0.059976	0.055104	0.049471	0.04556	0.042478	0.039744	0.037711	0.03631	0.035209	0.034602	0.034227	0.033945	0.033952	0.033904	0.033914	0.033991	0.034149	0.034512	0.035144	0.035906	0.036856	0.038032	0.039383	0.040821	0.0422	0.044081	0.046448	0.04909
Dark Purple	0	55.5023	0.9278	56.4301	0.071002	0.073581	0.071544	0.069339	0.067301	0.064411	0.057693	0.053754	0.052038	0.050924	0.049678	0.049441	0.049696	0.050212	0.049728	0.04831	0.046581	0.044579	0.042468	0.039721	0.038241	0.037376	0.036687	0.036291	0.036136	0.035982	0.035976	0.036036	0.036092	0.036394	0.036605	0.036846	0.036986	0.037129	0.037221	0.037404	0.037563	0.037781	0.038126	0.038613	0.039107	0.039332	0.039755	0.040342	0.040934
Dark Purple	0	5.5034	0.3111	5.8145	0.069373	0.068205	0.060526	0.053067	0.047849	0.042102	0.036077	0.032442	0.030142	0.029012	0.027906	0.027264	0.027146	0.027622	0.027353	0.026865	0.026562	0.02606	0.025511	0.024471	0.024051	0.023919	0.023705	0.023698	0.023778	0.023778	0.023868	0.023952	0.023964	0.024144	0.024246	0.024365	0.02437	0.024335	0.024343	0.024373	0.024366	0.024336	0.024344	0.024464	0.024498	0.024446	0.024362	0.024303	0.024237
Dark Purple	0	206.787	2.5153	209.302	0.070314	0.072479	0.069599	0.06825	0.06577	0.06303	0.056874	0.05301	0.051413	0.050466	0.049734	0.049467	0.050118	0.051286	0.05146	0.051303	0.050806	0.050183	0.049266	0.047337	0.046581	0.046298	0.046043	0.045948	0.046011	0.045948	0.046025	0.046066	0.046146	0.046401	0.046612	0.046804	0.046967	0.047062	0.047064	0.047225	0.047325	0.047397	0.047648	0.047888	0.048133	0.048054	0.048152	0.048278	0.048138
Dark Purple	0	98.3842	3.1332	101.517	0.071121	0.072875	0.067408	0.064057	0.059912	0.05617	0.049836	0.045789	0.04392	0.043035	0.042409	0.042411	0.042844	0.043541	0.043113	0.041915	0.040272	0.038434	0.036403	0.033824	0.032381	0.031454	0.030633	0.030103	0.029798	0.02956	0.029494	0.029489	0.029488	0.029671	0.029761	0.029909	0.029994	0.030079	0.030224	0.030464	0.030693	0.030983	0.031388	0.031897	0.0324	0.032765	0.033314	0.033976	0.034713
Dark Purple	0	182.808	6.208	189.016	0.069839	0.067605	0.061833	0.056874	0.051275	0.046683	0.040763	0.037421	0.035517	0.034561	0.033495	0.033323	0.033421	0.033804	0.033368	0.032467	0.031439	0.030202	0.02893	0.027126	0.026164	0.025622	0.025129	0.024885	0.024788	0.024686	0.02471	0.024729	0.024756	0.024944	0.02506	0.025218	0.025292	0.025384	0.025478	0.025608	0.025737	0.025879	0.026087	0.026403	0.026676	0.026827	0.02706	0.027376	0.027723
Dark Purple	0	91.62	1.8015	93.4215	0.068618	0.067303	0.060807	0.054607	0.048779	0.043791	0.037537	0.033714	0.031558	0.030302	0.028978	0.028188	0.028026	0.028366	0.028293	0.027914	0.027221	0.026315	0.025368	0.02396	0.023255	0.022864	0.022533	0.022367	0.022338	0.022312	0.02241	0.022494	0.022596	0.022767	0.022895	0.022998	0.023035	0.023071	0.023146	0.023325	0.023502	0.023707	0.023947	0.024248	0.024596	0.024736	0.025049	0.025462	0.0259
Dark Purple	0	239.384	15.2865	254.671	0.066841	0.064458	0.056293	0.04816	0.040018	0.03479	0.028755	0.025374	0.02337	0.02183	0.020735	0.020138	0.019822	0.019947	0.019605	0.019196	0.018802	0.018322	0.017867	0.017043	0.016696	0.016516	0.016331	0.016355	0.016367	0.01636	0.016437	0.016462	0.016475	0.016569	0.016623	0.016634	0.01665	0.016599	0.016573	0.016602	0.016582	0.016561	0.016593	0.016669	0.016766	0.016661	0.016616	0.016612	0.016567
Dark Purple	0	192.305	6.9798	199.285	0.068873	0.067559	0.061317	0.056338	0.050766	0.045858	0.039986	0.036313	0.034273	0.033082	0.032019	0.031445	0.03153	0.032185	0.032341	0.03215	0.031728	0.030964	0.03011	0.028652	0.027916	0.027604	0.027313	0.02725	0.02725	0.027269	0.027395	0.027575	0.027721	0.02803	0.028272	0.028493	0.028633	0.028766	0.028891	0.029114	0.029323	0.029516	0.029716	0.029995	0.030231	0.030305	0.030501	0.030769	0.030992
Dark Purple	0	40.4573	0.4833	40.9406	0.06971	0.068585	0.061486	0.052909	0.045782	0.040893	0.035009	0.031282	0.029271	0.028157	0.027034	0.026547	0.026492	0.026892	0.026918	0.026666	0.026448	0.026016	0.025397	0.024257	0.023809	0.023531	0.023164	0.023032	0.022974	0.022918	0.02293	0.022978	0.022988	0.023145	0.023168	0.023212	0.023137	0.023108	0.023143	0.02326	0.023312	0.023367	0.02344	0.023658	0.023908	0.024127	0.024552	0.025229	0.026102
Dark Purple	0	32.4092	2.5843	34.9935	0.071154	0.071579	0.064472	0.057977	0.05316	0.047465	0.040945	0.037068	0.034652	0.03346	0.032184	0.031729	0.031705	0.032233	0.032116	0.031843	0.031499	0.031086	0.030544	0.029409	0.028916	0.028771	0.02864	0.028643	0.028717	0.028733	0.028824	0.028899	0.028943	0.02909	0.029218	0.029279	0.029289	0.029232	0.029182	0.029203	0.029134	0.029103	0.029085	0.029125	0.029226	0.029068	0.028953	0.02887	0.028679
Dark Purple	0	372.18	17.3905	389.571	0.069567	0.070368	0.065243	0.059511	0.05556	0.050407	0.043891	0.03991	0.03749	0.036281	0.035101	0.034525	0.034385	0.034836	0.034743	0.034362	0.033961	0.033518	0.032921	0.031603	0.031145	0.030988	0.030788	0.030871	0.03098	0.030985	0.03108	0.031137	0.031114	0.031253	0.031306	0.031294	0.031266	0.031158	0.031094	0.031092	0.031029	0.030957	0.030958	0.031018	0.031091	0.030926	0.030832	0.030738	0.030564
Dark Purple	0	69.7575	2.1134	71.8709	0.073388	0.074853	0.072688	0.06921	0.066811	0.063122	0.057361	0.053979	0.052747	0.05217	0.051463	0.051492	0.05192	0.052566	0.051737	0.050036	0.04767	0.04505	0.042501	0.039471	0.037492	0.03621	0.035104	0.034454	0.034073	0.033765	0.033688	0.033644	0.033664	0.033897	0.034026	0.034222	0.034401	0.034571	0.034754	0.035129	0.035539	0.036063	0.036726	0.037519	0.038312	0.038966	0.039853	0.040974	0.042191
Light purple	0	146.499	2.8696	149.369	0.070083	0.070962	0.067224	0.063058	0.059024	0.055749	0.049156	0.045398	0.043401	0.042443	0.041287	0.040934	0.041143	0.041601	0.04119	0.040169	0.038917	0.037513	0.035976	0.033974	0.033059	0.032614	0.032228	0.032026	0.032034	0.032014	0.032106	0.032178	0.032232	0.032456	0.032612	0.032708	0.032745	0.032749	0.032777	0.032857	0.032861	0.032912	0.033036	0.033237	0.033498	0.033507	0.033666	0.033931	0.034135
Dark Purple	0	28.0759	0.5748	28.6507	0.07237	0.0728	0.069709	0.063967	0.060325	0.0562	0.048977	0.044648	0.042467	0.041125	0.039543	0.038624	0.038554	0.039237	0.039501	0.038949	0.037525	0.035357	0.032942	0.030254	0.028641	0.027485	0.026457	0.025804	0.025453	0.025215	0.025197	0.025239	0.025331	0.02553	0.025687	0.025806	0.02589	0.026063	0.026397	0.027006	0.027699	0.02852	0.029466	0.030507	0.031579	0.032518	0.033744	0.035292	0.037011
Dark Purple	0	35.9147	1.7184	37.6331	0.073696	0.074886	0.069785	0.065518	0.060767	0.056822	0.050748	0.04649	0.044922	0.043611	0.042505	0.0421	0.042228	0.043062	0.043255	0.042988	0.042197	0.041052	0.03954	0.037399	0.036364	0.035755	0.035115	0.034774	0.034583	0.034451	0.034539	0.03472	0.034939	0.035246	0.035509	0.035685	0.035774	0.035846	0.036109	0.036565	0.037018	0.037471	0.037982	0.038511	0.038965	0.039255	0.039742	0.040314	0.040887
Dark Purple	0	14.9853	0.5815	15.5668	0.071163	0.072327	0.066437	0.061952	0.056867	0.052193	0.045485	0.041804	0.039385	0.03799	0.036457	0.03584	0.03575	0.036961	0.037929	0.038195	0.037405	0.035674	0.033592	0.031149	0.029745	0.028722	0.027766	0.027212	0.026954	0.026862	0.027052	0.02738	0.027648	0.028008	0.028231	0.028354	0.028426	0.028545	0.028857	0.029463	0.030159	0.030929	0.031727	0.032511	0.033336	0.034082	0.035182	0.036601	0.038178
Dark Purple	0	78.3859	0	78.3859	0.075262	0.077264	0.075554	0.074878	0.072876	0.070025	0.06381	0.05998	0.059046	0.058623	0.058687	0.059541	0.06073	0.061793	0.061161	0.059137	0.056355	0.05302	0.049286	0.04481	0.041907	0.039669	0.037758	0.036276	0.035172	0.03435	0.033911	0.033635	0.033472	0.033482	0.0335	0.033503	0.033588	0.033733	0.034092	0.034764	0.035521	0.036487	0.037656	0.038926	0.040374	0.041639	0.043396	0.04553	0.047712
Dark Purple	0.9532	188.994	0	189.947	0.068411	0.069425	0.063224	0.059191	0.05475	0.051338	0.045582	0.042076	0.040347	0.039368	0.038571	0.038402	0.038848	0.039515	0.039512	0.038886	0.038148	0.037231	0.036031	0.03433	0.033635	0.033361	0.03296	0.032896	0.032973	0.032982	0.033095	0.033214	0.03329	0.033584	0.033798	0.034003	0.034123	0.034173	0.034232	0.034353	0.03437	0.03441	0.034545	0.034779	0.034983	0.034958	0.035024	0.035179	0.03526
Dark Purple	0.3093	71.887	0	72.1963	0.073178	0.07372	0.069827	0.063997	0.058595	0.053701	0.046482	0.042194	0.039849	0.038635	0.037222	0.03652	0.036533	0.037124	0.037353	0.037046	0.036215	0.034991	0.03356	0.0317	0.030849	0.030354	0.029894	0.029638	0.029572	0.02945	0.02947	0.029487	0.029524	0.029604	0.029712	0.029726	0.029689	0.029623	0.029651	0.029817	0.029964	0.030185	0.030426	0.030788	0.031244	0.03141	0.031817	0.032332	0.032926
Dark Purple	0	2.6306	0	2.6306	0.069706	0.06915	0.064769	0.059622	0.055223	0.052148	0.045872	0.042086	0.040291	0.039212	0.038126	0.037823	0.038182	0.039293	0.039985	0.040348	0.04018	0.039478	0.038329	0.036529	0.035758	0.035283	0.034801	0.034625	0.034695	0.034878	0.035322	0.035908	0.036435	0.037029	0.037385	0.037505	0.037518	0.037544	0.037723	0.038097	0.038383	0.038609	0.038739	0.038909	0.03915	0.039248	0.03971	0.040398	0.04114
Dark Purple	0.3391	60.5814	0	60.9205	0.068784	0.067899	0.062054	0.055371	0.048926	0.044591	0.038218	0.034763	0.032796	0.031659	0.030481	0.02999	0.029942	0.030605	0.030689	0.030585	0.030191	0.029469	0.028689	0.027395	0.026824	0.026512	0.026279	0.026223	0.026268	0.026337	0.026601	0.026877	0.027196	0.027584	0.027858	0.028038	0.028115	0.02814	0.02821	0.028389	0.028542	0.02863	0.028717	0.02882	0.028967	0.028908	0.029022	0.029213	0.029374
Dark Purple	0.2407	28.8467	0	29.0874	0.07227	0.073407	0.069004	0.064122	0.059465	0.055298	0.049123	0.045154	0.043383	0.042265	0.041162	0.040685	0.040859	0.041522	0.041502	0.040923	0.039902	0.038456	0.036737	0.034468	0.033214	0.032403	0.031561	0.031048	0.030678	0.03044	0.030416	0.030543	0.030692	0.031011	0.031263	0.031441	0.031579	0.0317	0.032002	0.032513	0.032989	0.03352	0.033992	0.034491	0.034945	0.03526	0.035789	0.03647	0.037183
Dark Purple	0.6841	104.466	0	105.15	0.071693	0.071212	0.06399	0.057488	0.051113	0.046124	0.039815	0.035992	0.033928	0.03254	0.031253	0.030564	0.030306	0.030573	0.03027	0.029715	0.029091	0.028281	0.027428	0.026145	0.025685	0.02548	0.025293	0.025207	0.025202	0.025114	0.025132	0.025147	0.025088	0.025163	0.025205	0.025203	0.025173	0.02503	0.025017	0.025027	0.025024	0.025047	0.025101	0.02526	0.025388	0.025307	0.02536	0.025434	0.02548
Dark Purple	0.5423	151.469	0	152.012	0.067939	0.069079	0.06679	0.064516	0.061398	0.059143	0.053295	0.049449	0.048249	0.04757	0.046985	0.04739	0.048328	0.049275	0.049193	0.048582	0.047468	0.046002	0.044116	0.04149	0.04011	0.039225	0.038418	0.037771	0.037401	0.037059	0.036919	0.036867	0.036875	0.03713	0.037385	0.03756	0.037753	0.037924	0.038119	0.038457	0.038731	0.039156	0.039712	0.04031	0.04098	0.041272	0.041865	0.04256	0.043063
Green	0	0	0	0	0.088677	0.098008	0.105219	0.114495	0.120051	0.118469	0.109729	0.102743	0.101927	0.102501	0.102839	0.105735	0.109059	0.115457	0.121004	0.125015	0.128492	0.130178	0.130976	0.130375	0.128328	0.127543	0.128731	0.132745	0.138884	0.147693	0.159911	0.174422	0.189791	0.205431	0.218788	0.227448	0.232945	0.235446	0.237154	0.23776	0.235191	0.231076	0.225951	0.219739	0.213411	0.207532	0.20396	0.20114	0.198345
Green	0	0	0	0	0.094223	0.102096	0.112416	0.122645	0.128735	0.127257	0.117123	0.108973	0.108287	0.109045	0.109778	0.112944	0.117366	0.124495	0.131699	0.137072	0.141751	0.143944	0.144932	0.144145	0.142373	0.142269	0.143919	0.149435	0.157791	0.169511	0.184237	0.201324	0.218244	0.234906	0.248169	0.256839	0.26227	0.265017	0.267454	0.268531	0.26653	0.26315	0.259187	0.254512	0.248429	0.243408	0.240133	0.237184	0.234791
Green purple	0.1801	17.5145	0	17.6946	0.076283	0.076369	0.072693	0.071474	0.067313	0.06216	0.054884	0.049399	0.047841	0.046578	0.045109	0.04483	0.045089	0.047544	0.050091	0.051862	0.052848	0.052619	0.052006	0.050833	0.049797	0.049291	0.049387	0.05073	0.053308	0.057059	0.062065	0.068037	0.074387	0.080874	0.086029	0.089201	0.091114	0.092162	0.093126	0.094004	0.093899	0.093039	0.091655	0.089851	0.087944	0.08614	0.085253	0.084845	0.084534
Green purple	0	0	0	0	0.082388	0.082169	0.082424	0.081359	0.07911	0.0736	0.065103	0.059149	0.057095	0.055732	0.053833	0.053253	0.053449	0.056015	0.059025	0.061018	0.061685	0.060648	0.059127	0.057088	0.055097	0.053797	0.052915	0.053165	0.054642	0.057221	0.061038	0.065679	0.070569	0.075414	0.079287	0.081719	0.083485	0.085014	0.087063	0.089612	0.091466	0.092699	0.093111	0.092774	0.092309	0.091858	0.092381	0.093562	0.094819
Green purple	0.1821	14.4693	0	14.6514	0.076058	0.076191	0.078162	0.077437	0.077651	0.072222	0.065026	0.059437	0.056215	0.05496	0.053624	0.053557	0.054205	0.0569	0.059908	0.061867	0.06248	0.061799	0.060301	0.058371	0.05717	0.056685	0.056509	0.05723	0.059022	0.061908	0.06594	0.070787	0.075578	0.080195	0.083488	0.085398	0.086432	0.086783	0.087299	0.087817	0.08786	0.087513	0.086847	0.086007	0.084873	0.083883	0.083542	0.083522	0.083683
Green purple	0	51.4052	1.2529	52.6581	0.078397	0.082013	0.081076	0.082449	0.082882	0.077044	0.069986	0.063984	0.060871	0.059741	0.058186	0.057984	0.058723	0.061714	0.065457	0.067916	0.068498	0.067323	0.065252	0.062397	0.060302	0.058985	0.058051	0.058071	0.059122	0.061282	0.064441	0.068155	0.071693	0.075052	0.077324	0.078624	0.079481	0.080176	0.081476	0.083208	0.084727	0.085846	0.086548	0.086874	0.086896	0.087107	0.088102	0.089498	0.091145
Dark Purple	0	54.5066	0	54.5066	0.078195	0.076221	0.073674	0.070864	0.069124	0.063395	0.057529	0.053206	0.050828	0.049824	0.048472	0.048677	0.048981	0.050984	0.052612	0.053421	0.053181	0.052038	0.050392	0.047916	0.045619	0.044038	0.042894	0.042332	0.042391	0.043082	0.044321	0.045883	0.047509	0.049106	0.050229	0.050881	0.051371	0.051869	0.052722	0.054018	0.055253	0.05631	0.057196	0.057806	0.058264	0.05886	0.060002	0.061533	0.063156
Dark Purple	0	89.719	0	89.719	0.070104	0.071145	0.070238	0.066128	0.063048	0.057662	0.051133	0.046624	0.044088	0.043036	0.041697	0.041742	0.041918	0.043244	0.044674	0.045322	0.04528	0.044361	0.042997	0.041255	0.040024	0.039306	0.038835	0.038768	0.039204	0.040102	0.041488	0.043213	0.044998	0.046885	0.048399	0.049294	0.04994	0.050409	0.051073	0.051947	0.052532	0.052888	0.052955	0.052872	0.052647	0.05238	0.052494	0.052866	0.053247
Dark Purple	0.2423	15.51	0	15.7523	0.072677	0.070947	0.067045	0.064607	0.060817	0.055607	0.048965	0.044413	0.041902	0.040805	0.039211	0.038932	0.038756	0.039803	0.040804	0.040882	0.040491	0.039366	0.037867	0.036189	0.03483	0.034049	0.033535	0.033211	0.033167	0.03324	0.033484	0.033847	0.034141	0.034567	0.034891	0.035059	0.035226	0.035381	0.035659	0.036149	0.036617	0.037122	0.03758	0.038133	0.038615	0.039013	0.039709	0.040511	0.041347
Dark Purple	0.2628	27.1585	0	27.4213	0.070461	0.06952	0.065161	0.060194	0.056334	0.050827	0.044322	0.040263	0.037613	0.036398	0.034758	0.034387	0.034157	0.035334	0.03673	0.037352	0.037014	0.035755	0.033997	0.032166	0.031017	0.030248	0.029632	0.02943	0.029596	0.030088	0.030877	0.031859	0.032815	0.033816	0.034553	0.034943	0.035243	0.035491	0.036053	0.036921	0.037728	0.038538	0.03917	0.039783	0.040317	0.040881	0.041763	0.042909	0.044203
Light purple	0.2861	10.772	0	11.0581	0.087134	0.092056	0.098431	0.104841	0.109595	0.108029	0.100552	0.09472	0.092609	0.093044	0.093567	0.096612	0.100007	0.104658	0.108632	0.11048	0.110217	0.108502	0.105217	0.100554	0.096667	0.093756	0.09165	0.090429	0.090272	0.091287	0.09355	0.096413	0.099147	0.101673	0.10327	0.103967	0.104803	0.105499	0.107101	0.109137	0.111091	0.11332	0.115614	0.117536	0.119042	0.120517	0.123241	0.12622	0.129277
Light purple	0.2183	4.4028	0.2129	4.834	0.089348	0.094982	0.102222	0.113204	0.11903	0.116989	0.107995	0.10185	0.099775	0.099493	0.100169	0.102442	0.105954	0.110643	0.114949	0.116757	0.115982	0.113583	0.109921	0.104959	0.099666	0.095347	0.091975	0.089947	0.08875	0.088801	0.090078	0.092178	0.09404	0.095817	0.096884	0.097292	0.09801	0.099162	0.101414	0.104509	0.1078	0.111364	0.114816	0.118061	0.12066	0.123153	0.126791	0.130813	0.134728
Light purple	0.27	13.4757	0.521	14.2667	0.087108	0.090436	0.094743	0.099972	0.10888	0.108082	0.100997	0.096031	0.094318	0.094444	0.094912	0.096954	0.100212	0.10523	0.109913	0.11297	0.114358	0.114175	0.111857	0.107332	0.103483	0.100885	0.0993	0.099284	0.10046	0.102783	0.106166	0.109815	0.112852	0.115397	0.116567	0.116822	0.117139	0.117826	0.119489	0.12194	0.124229	0.126632	0.129016	0.130761	0.132236	0.133667	0.13654	0.139942	0.143252
Light purple	0	16.4918	0.7775	17.2693	0.085601	0.085481	0.088991	0.091309	0.097357	0.0951	0.087902	0.081988	0.079924	0.079352	0.078901	0.080035	0.082343	0.086813	0.091028	0.092591	0.091854	0.089088	0.084483	0.078653	0.073302	0.068676	0.064307	0.06094	0.058357	0.056671	0.056001	0.055814	0.055552	0.055266	0.054627	0.053992	0.053811	0.054513	0.056397	0.059326	0.062848	0.066767	0.070658	0.074357	0.077843	0.081642	0.086384	0.091659	0.097144
Light purple	0	12.9757	0	12.9757	0.082303	0.085092	0.090324	0.09807	0.100217	0.097515	0.091623	0.08817	0.087518	0.089896	0.092362	0.095934	0.09988	0.103792	0.104852	0.103205	0.100104	0.096378	0.091761	0.08684	0.081058	0.075313	0.070343	0.066941	0.064288	0.062173	0.060712	0.059756	0.058939	0.058358	0.057881	0.057605	0.05785	0.058528	0.059815	0.061685	0.063893	0.066569	0.069641	0.072661	0.075685	0.078462	0.082085	0.086124	0.089908
Light purple	0	35.0311	0	35.0311	0.082715	0.085029	0.091568	0.098398	0.100633	0.097661	0.090559	0.085323	0.083662	0.084662	0.086169	0.08862	0.091822	0.095242	0.096558	0.095577	0.093839	0.091654	0.088908	0.085623	0.081621	0.077704	0.074362	0.072429	0.071059	0.069986	0.069298	0.068969	0.068549	0.068413	0.068164	0.068116	0.068378	0.068962	0.069961	0.071208	0.072591	0.074328	0.076306	0.078479	0.080377	0.082068	0.084209	0.086513	0.088609
Light purple	0.2116	3.7119	0	3.9235	0.084169	0.090867	0.097738	0.10559	0.108853	0.106005	0.097961	0.091975	0.090333	0.090978	0.092049	0.094268	0.097531	0.100634	0.101193	0.098737	0.094746	0.089923	0.084153	0.078245	0.071909	0.065952	0.060755	0.057158	0.054491	0.052514	0.051269	0.050619	0.050086	0.049736	0.049469	0.049408	0.049797	0.050581	0.052091	0.054157	0.05664	0.059681	0.06306	0.066694	0.070232	0.073899	0.078209	0.082885	0.087627
Light purple	0.306	30.4028	0	30.7088	0.07821	0.08118	0.082907	0.080689	0.079331	0.074806	0.067122	0.06152	0.059577	0.058501	0.05646	0.055469	0.055448	0.056396	0.05698	0.056216	0.053748	0.050359	0.046406	0.042172	0.039019	0.036619	0.034517	0.032974	0.031861	0.031146	0.030881	0.030922	0.031038	0.031318	0.031621	0.031892	0.032343	0.032929	0.033958	0.035514	0.037394	0.039607	0.041869	0.044172	0.046381	0.048462	0.05115	0.054103	0.057203
Light purple	0.2987	23.6706	0	23.9693	0.077208	0.081163	0.083882	0.085951	0.087244	0.084059	0.077781	0.072849	0.07176	0.07165	0.070541	0.070594	0.071367	0.072998	0.074002	0.073385	0.071051	0.067629	0.063412	0.058346	0.054299	0.051215	0.048543	0.046545	0.04505	0.044161	0.043936	0.044153	0.044444	0.044923	0.045286	0.045561	0.046017	0.046735	0.047995	0.04987	0.052088	0.054601	0.057133	0.059612	0.061889	0.064029	0.066716	0.069765	0.072937
Light purple	0.2041	6.3192	0	6.5233	0.083287	0.095928	0.111648	0.121924	0.128601	0.12587	0.116524	0.109798	0.108886	0.109692	0.110886	0.114505	0.11871	0.122306	0.123371	0.121738	0.117477	0.111984	0.104657	0.095576	0.088099	0.081635	0.075615	0.070426	0.065882	0.062377	0.060191	0.058939	0.05808	0.057592	0.057151	0.056899	0.057377	0.058565	0.06081	0.064236	0.068431	0.073303	0.078523	0.083686	0.088662	0.093251	0.098777	0.104595	0.110191
Light purple	0.2194	12.532	0	12.7514	0.085188	0.094823	0.107585	0.11594	0.120553	0.116732	0.107809	0.10099	0.099912	0.100532	0.101095	0.10405	0.107105	0.109088	0.10819	0.104512	0.098697	0.091774	0.083559	0.074128	0.066051	0.059302	0.053345	0.04838	0.044339	0.041349	0.039445	0.03828	0.037422	0.036874	0.03645	0.036151	0.03619	0.036649	0.037724	0.039573	0.042046	0.04505	0.048377	0.052038	0.055945	0.0601	0.065066	0.070569	0.076364
Light purple	0.2209	8.5789	0	8.7998	0.082159	0.089044	0.099508	0.104942	0.107803	0.105393	0.097327	0.091106	0.089817	0.090489	0.091084	0.093905	0.096805	0.098887	0.098202	0.095507	0.091626	0.086943	0.080912	0.073499	0.066957	0.061947	0.057711	0.054174	0.051129	0.048679	0.046994	0.04589	0.045014	0.0445	0.044146	0.043956	0.044157	0.044814	0.046026	0.047954	0.050311	0.053167	0.05646	0.059839	0.063123	0.066444	0.07043	0.074688	0.079063
Light purple	0.1657	10.0825	0	10.2482	0.074256	0.080426	0.083362	0.085847	0.08545	0.082142	0.075439	0.070209	0.068643	0.068722	0.068412	0.06928	0.070537	0.071895	0.07137	0.069237	0.065622	0.061339	0.056755	0.05135	0.046758	0.043226	0.040425	0.038224	0.036492	0.035288	0.034622	0.034229	0.033939	0.033841	0.033806	0.033812	0.034005	0.034404	0.034994	0.035942	0.037103	0.038549	0.040166	0.041991	0.043829	0.045671	0.048088	0.05102	0.054104
Light purple	0	8.9647	0	8.9647	0.088104	0.100537	0.11331	0.123589	0.127955	0.125221	0.115133	0.107958	0.106629	0.108966	0.111165	0.115903	0.120792	0.125236	0.126439	0.123581	0.119065	0.113239	0.106335	0.098589	0.089949	0.081258	0.073595	0.067768	0.062961	0.059268	0.056771	0.055083	0.053669	0.052456	0.051323	0.050453	0.050209	0.050617	0.05207	0.054539	0.057691	0.061408	0.06537	0.069591	0.073996	0.078584	0.08429	0.090543	0.096813
Light purple	0.3304	51.2883	1.6817	53.3004	0.076438	0.076338	0.073717	0.069966	0.06579	0.060604	0.053623	0.049057	0.046968	0.045388	0.043882	0.042972	0.043111	0.044296	0.04536	0.045415	0.04442	0.042611	0.040428	0.037744	0.035888	0.034507	0.033436	0.032694	0.032313	0.032279	0.032491	0.032932	0.033323	0.033778	0.034165	0.034389	0.034622	0.034954	0.035543	0.036414	0.037387	0.038438	0.039501	0.040562	0.041495	0.042375	0.043589	0.044974	0.04655
Light purple	0	13.048	0.2955	13.3435	0.073594	0.071361	0.06673	0.060376	0.05428	0.048581	0.042551	0.038093	0.036443	0.034987	0.033803	0.032603	0.032823	0.033549	0.034014	0.034007	0.033361	0.032237	0.030931	0.029168	0.027968	0.027251	0.026719	0.026312	0.026141	0.026077	0.026111	0.026249	0.026303	0.026412	0.026538	0.026584	0.026577	0.026662	0.026855	0.027206	0.027611	0.028037	0.028499	0.029033	0.029484	0.029964	0.030668	0.031472	0.032506
Light purple	0	17.2645	0.5361	17.8006	0.084325	0.092772	0.101062	0.107216	0.111443	0.109841	0.102149	0.096101	0.094972	0.095395	0.096631	0.099055	0.102253	0.104915	0.10481	0.102218	0.098363	0.093457	0.087798	0.080674	0.074563	0.069717	0.065632	0.062141	0.059376	0.057237	0.055828	0.05501	0.05431	0.053917	0.053588	0.053439	0.053525	0.054093	0.055193	0.05689	0.05903	0.061562	0.06447	0.067526	0.070446	0.073396	0.076927	0.08072	0.084691
Light purple	0	8.9313	0.3713	9.3026	0.077708	0.082725	0.08309	0.08652	0.088219	0.086671	0.080897	0.07627	0.075154	0.074859	0.074798	0.07569	0.077178	0.07851	0.07834	0.076337	0.07347	0.069894	0.065911	0.061123	0.057546	0.054794	0.052455	0.050727	0.049468	0.048555	0.048019	0.047838	0.047614	0.047653	0.047651	0.047694	0.047817	0.048141	0.048684	0.049544	0.05061	0.051853	0.053289	0.054874	0.056411	0.057875	0.059781	0.061967	0.064382
Light purple	0.2333	9.9682	0.342	10.5435	0.075574	0.076883	0.074676	0.072829	0.071568	0.068537	0.062284	0.058513	0.057083	0.056129	0.05583	0.056034	0.057097	0.058264	0.058559	0.05735	0.055048	0.05195	0.048293	0.044135	0.041082	0.038697	0.036655	0.035063	0.033931	0.033195	0.032751	0.032596	0.032458	0.032494	0.032494	0.03252	0.03259	0.032846	0.033354	0.034152	0.035173	0.036312	0.03764	0.039123	0.04052	0.042007	0.043878	0.046055	0.0486
Light purple	0.4913	174.772	2.2645	177.528	0.068472	0.066795	0.061308	0.057539	0.055693	0.052029	0.047626	0.045325	0.044389	0.043999	0.043453	0.043771	0.043966	0.044734	0.044529	0.043357	0.041794	0.040056	0.038077	0.035923	0.034656	0.033741	0.033021	0.032575	0.032298	0.032133	0.032112	0.032098	0.032094	0.03222	0.032262	0.032325	0.032347	0.032433	0.032572	0.032796	0.033064	0.033366	0.03377	0.034292	0.034763	0.035085	0.035655	0.036352	0.03705
Dark Purple	0.3157	90.0412	2.0237	92.3806	0.068476	0.066894	0.061847	0.057686	0.054103	0.050085	0.045534	0.04258	0.041648	0.041198	0.040617	0.040878	0.041008	0.041683	0.041287	0.040146	0.03857	0.036787	0.034934	0.032806	0.031454	0.030512	0.029803	0.029308	0.028979	0.028837	0.028785	0.028775	0.028785	0.028891	0.028924	0.029006	0.029019	0.029022	0.029108	0.029268	0.029535	0.029818	0.030216	0.030747	0.031267	0.031667	0.032302	0.033022	0.033779
Dark Purple	0.8434	110.394	4.5305	115.768	0.070652	0.069501	0.062709	0.056903	0.052053	0.047256	0.041492	0.038297	0.036607	0.035767	0.034727	0.034465	0.034228	0.034686	0.034673	0.033916	0.032991	0.032108	0.031157	0.02983	0.029079	0.028638	0.028453	0.028274	0.028288	0.028304	0.028386	0.028472	0.028458	0.028594	0.028641	0.028729	0.028703	0.02867	0.028634	0.028589	0.028572	0.028527	0.028538	0.028654	0.028705	0.028595	0.028616	0.028564	0.028516
Dark Purple	0.3175	32.7898	0.8432	33.9505	0.067788	0.067738	0.062496	0.057874	0.055332	0.050806	0.045334	0.042138	0.04065	0.039572	0.038448	0.038219	0.038194	0.039186	0.039921	0.039862	0.039244	0.038233	0.036885	0.035267	0.034411	0.033831	0.033412	0.033213	0.03315	0.033229	0.033475	0.033754	0.034019	0.034364	0.034573	0.034748	0.034883	0.035035	0.03528	0.035616	0.036036	0.036421	0.036845	0.03735	0.037814	0.03807	0.038614	0.039253	0.039847
Dark Purple	0.9688	82.4415	0	83.4103	0.068604	0.066976	0.060678	0.055987	0.051889	0.046927	0.041472	0.037782	0.036252	0.035443	0.03466	0.034702	0.034615	0.035338	0.03539	0.03478	0.033922	0.033002	0.032018	0.03055	0.029631	0.029088	0.028808	0.028589	0.028419	0.028385	0.028428	0.028461	0.02853	0.028672	0.028757	0.028826	0.028906	0.028998	0.029023	0.029104	0.029213	0.029319	0.029456	0.029701	0.029935	0.029929	0.030097	0.030287	0.0304
Dark Purple	1.746	98.7134	0	100.459	0.067897	0.064977	0.055641	0.049476	0.043828	0.038019	0.033386	0.029866	0.028169	0.027396	0.026362	0.025945	0.025626	0.026247	0.026517	0.026218	0.025698	0.024867	0.023949	0.022852	0.022122	0.021723	0.021454	0.021277	0.021213	0.02125	0.021339	0.021392	0.021465	0.021602	0.021659	0.021746	0.021771	0.021796	0.021847	0.021912	0.021995	0.022104	0.022214	0.022465	0.022678	0.022746	0.022965	0.023233	0.023531
Dark Purple	2.4924	118.471	0	120.963	0.066782	0.064677	0.056429	0.049645	0.045905	0.040223	0.035351	0.031751	0.030447	0.029532	0.028604	0.028233	0.028066	0.028705	0.028912	0.028634	0.0283	0.027858	0.027287	0.02634	0.025783	0.025502	0.025415	0.025359	0.025342	0.025409	0.025499	0.025528	0.025597	0.025768	0.02585	0.025973	0.026009	0.026092	0.026126	0.026152	0.026201	0.02623	0.026247	0.026409	0.026493	0.026389	0.026415	0.026415	0.026334
Dark Purple	1.3027	53.4938	0	54.7965	0.069807	0.065357	0.057676	0.052089	0.047195	0.041342	0.035535	0.031781	0.029758	0.028718	0.027584	0.026982	0.026708	0.027203	0.02734	0.027088	0.026664	0.026157	0.025546	0.024595	0.024082	0.02377	0.0236	0.023537	0.02356	0.023645	0.023754	0.023851	0.023907	0.024078	0.024116	0.024208	0.024174	0.024167	0.024166	0.024161	0.02418	0.024173	0.024215	0.024357	0.024459	0.024424	0.024481	0.024542	0.024599
Dark Purple	2.257	259.782	0	262.039	0.068329	0.065986	0.059658	0.055293	0.050169	0.04584	0.040168	0.03667	0.03547	0.034603	0.033919	0.033849	0.033921	0.034657	0.034734	0.03414	0.033468	0.032746	0.03175	0.030416	0.02966	0.029293	0.029136	0.029051	0.029011	0.029042	0.029127	0.029164	0.029217	0.029398	0.029521	0.029666	0.029818	0.030031	0.03018	0.030329	0.030409	0.03051	0.030648	0.03093	0.031158	0.031093	0.031197	0.031325	0.031372
Dark Purple	0.4221	17.9455	0	18.3676	0.071426	0.069343	0.063997	0.05986	0.055315	0.049908	0.043538	0.039401	0.037444	0.036352	0.034982	0.034274	0.034024	0.035059	0.03582	0.035877	0.035172	0.033833	0.032389	0.030611	0.02936	0.028561	0.028036	0.027668	0.027541	0.027597	0.027841	0.028089	0.028367	0.028714	0.028913	0.02908	0.029169	0.029334	0.029536	0.029841	0.030253	0.030677	0.031124	0.031654	0.03219	0.032533	0.033237	0.034058	0.034964
Dark Purple	0.7269	121.578	0	122.305	0.070938	0.068391	0.062178	0.057869	0.053293	0.047959	0.04181	0.037776	0.035867	0.034759	0.033487	0.032803	0.032602	0.033585	0.034327	0.034411	0.033702	0.032424	0.031018	0.02928	0.028068	0.027312	0.026817	0.026481	0.026361	0.026422	0.026672	0.026926	0.027209	0.02756	0.027757	0.027932	0.028039	0.028185	0.0284	0.028722	0.029153	0.029595	0.030039	0.030601	0.031144	0.031513	0.03223	0.033048	0.033992
Dark Purple	0.2637	55.3882	0	55.6519	0.06757	0.064364	0.05756	0.051815	0.045617	0.041053	0.03428	0.030944	0.029147	0.027468	0.026492	0.025807	0.025722	0.026237	0.026275	0.026137	0.025896	0.025271	0.02463	0.023726	0.023247	0.023072	0.022908	0.022802	0.022778	0.022801	0.02284	0.022997	0.023022	0.023174	0.023213	0.023285	0.023285	0.023245	0.023255	0.023288	0.023289	0.023238	0.023249	0.023375	0.023451	0.023428	0.023547	0.023727	0.023981
Dark Purple	1.8587	163.67	0	165.529	0.07322	0.073196	0.072115	0.072184	0.071075	0.068961	0.062547	0.058851	0.057838	0.057083	0.057003	0.058052	0.059403	0.060548	0.060419	0.059337	0.057637	0.055204	0.052205	0.048762	0.046583	0.044903	0.043404	0.042209	0.041244	0.040504	0.039982	0.039778	0.039523	0.039481	0.039339	0.039258	0.039208	0.039244	0.03952	0.039962	0.040467	0.041105	0.041928	0.042893	0.043791	0.044601	0.045715	0.047016	0.048361
Dark Purple	7.9031	369.509	0	377.412	0.067681	0.064351	0.056346	0.05138	0.04574	0.040948	0.034724	0.031307	0.029745	0.028115	0.027159	0.026533	0.026589	0.027057	0.027249	0.026998	0.026637	0.025765	0.02491	0.023762	0.023151	0.022873	0.022603	0.022438	0.02236	0.02237	0.022369	0.02252	0.022578	0.022714	0.022791	0.022823	0.022831	0.022808	0.022856	0.022962	0.02305	0.023142	0.023268	0.023468	0.023625	0.023659	0.023838	0.024045	0.024262
[truncated: 83 more columns]
