# Supplementary material for: Non-destructive prediction of anthocyanin concentration in whole eggplant peel using hyperspectral imaging
Source: PeerJ. 2024 May 14;12:e17379. doi: 10.7717/peerj.17379 (PMC11636719; doi:10.7717/peerj.17379)
Supplement: Supplemental Information 2 [file peerj-12-17379-s002.xls]

## Sheet: Sheet1
TableS2 The feature variables were extracted by the CARS
Preprocessing method	Petunidin	Cyanidin	Delphinidin	Total anthocyanins
Non-Preprocessing	764.75nm, 953.81nm, 964.80nm	743.5nm, 759.4nm, 893.7nm, 1009.0nm, 1014.5nm	743.5nm, 759.4nm, 893.7nm, 1009.0nm, 1014.5nm	500.52nm, 602.55nm, 754.14nm, 764.75nm, 802.06nm, 807.41nm, 866.60nm, 899.15nm
SNV	375.8800nm, 380.8043nm, 385.7337nm, 390.6682nm, 395.6079nm, 400.5527nm, 405.5026nm, 410.4577nm, 415.4179nm, 420.3833nm, 425.3537nm, 430.3293nm, 435.3101nm, 440.2959nm, 445.2870nm, 450.2831nm, 455.2844nm, 460.2908nm, 465.3023nm, 470.3190nm, 475.3408nm, 480.3677nm, 485.3998nm, 490.4370nm, 495.4794nm, 500.5269nm, 505.5795nm, 510.6372nm, 515.7001nm, 520.7681nm, 525.8412nm, 530.9195nm, 536.0029nm, 541…	375.8800nm, 380.8043nm, 385.7337nm, 390.6682nm, 395.6079nm, 400.5527nm, 405.5026nm, 410.4577nm, 415.4179nm, 420.3833nm, 425.3537nm, 430.3293nm, 435.3101nm, 440.2959nm, 445.2870nm, 450.2831nm, 455.2844nm, 460.2908nm, 465.3023nm, 470.3190nm, 475.3408nm, 480.3677nm, 485.3998nm, 490.4370nm, 495.4794nm, 500.5269nm, 505.5795nm, 510.6372nm, 515.7001nm, 520.7681nm, 525.8412nm, 530.9195nm, 536.0029nm, 541…	375.8800nm, 380.8043nm, 385.7337nm, 390.6682nm, 395.6079nm, 400.5527nm, 405.5026nm, 410.4577nm, 415.4179nm, 420.3833nm, 425.3537nm, 430.3293nm, 435.3101nm, 440.2959nm, 445.2870nm, 450.2831nm, 455.2844nm, 460.2908nm, 465.3023nm, 470.3190nm, 475.3408nm, 480.3677nm, 485.3998nm, 490.4370nm, 495.4794nm, 500.5269nm, 505.5795nm, 510.6372nm, 515.7001nm, 520.7681nm, 525.8412nm, 530.9195nm, 536.0029nm, 541…	375.8800nm, 380.8043nm, 385.7337nm, 390.6682nm, 395.6079nm, 400.5527nm, 405.5026nm, 410.4577nm, 415.4179nm, 420.3833nm, 425.3537nm, 430.3293nm, 435.3101nm, 440.2959nm, 445.2870nm, 450.2831nm, 455.2844nm, 460.2908nm, 465.3023nm, 470.3190nm, 475.3408nm, 480.3677nm, 485.3998nm, 490.4370nm, 495.4794nm, 500.5269nm, 505.5795nm, 510.6372nm, 515.7001nm, 520.7681nm, 525.8412nm, 530.9195nm, 536.0029nm, 541…
AUT	375.88nm, 722.42nm, 780.71nm, 786.04nm, 948.32nm, 953.81nm	485.4nm, 628.4nm, 759.4nm, 764.8nm, 888.3nm, 1014.5nm	380.80nm, 485.39nm, 490.43nm, 495.47nm, 500.52nm, 566.61nm, 571.73nm, 576.85nm, 592.25nm, 597.40nm, 685.65nm, 696.13nm, 722.42nm, 727.69nm, 732.97nm, 738.26nm, 743.54nm, 748.84nm, 754.14nm, 845.01nm, 855.79nm, 866.60nm, 910.04nm, 970.31nm, 997.91nm	500.52nm, 505.57nm, 566.61nm, 602.55nm, 607.70nm, 743.54nm, 748.84nm, 754.14nm, 759.44nm, 796.71nm, 872.01nm
NOR	541.1nm, 659.5nm, 882.9nm, 888.3nm, 1042.3nm	375.9nm, 380.8nm, 400.6nm, 430.3nm, 490.4nm, 664.8nm, 690.9nm, 733.0nm, 738.3nm, 743.5nm, 770.1nm, 775.4nm, 780.7nm, 786.0nm, 791.4nm, 812.8nm, 845.0nm, 866.6nm, 888.3nm, 910.0nm, 959.3nm, 997.9nm, 1014.5nm, 1031.2nm	505.57nm, 541.09nm, 546.18nm, 551.28nm, 680.42nm, 701.38nm, 743.54nm, 748.84nm, 834.24nm	530.91nm, 536.00nm, 541.09nm, 546.18nm, 551.28nm, 556.38nm, 680.42nm, 685.655nm, 748.84nm, 759.44nm
SG	375.9nm, 3857nm, 3907nm, 818.1nm, 828.9nm, 866.6nm, 888.3nm, 921.0nm, 926.4nm, 1014.5nm, 1020.1nm,1036.8nm	390.7nm, 405.5nm, 450.3nm, 455.3nm, 485.4nm, 546.2nm, 551.3nm, 571.7nm, 576.9nm, 643.9nm, 670.0nm, 759.4nm, 791.4nm, 866.6nm, 899.2nm, 931.9nm, 959.3nm, 1020.1nm, 1025.6nm, 1036.8nm	375.9nm, 395.6nm, 410.5nm, 415.4nm, 420.4nm, 425.4nm, 430.3nm, 445.3nm, 450.3nm, 465.3nm, 505.6nm, 520.8nm, 556.4nm, 643.9nm, 659.5nm, 664.8nm, 690.9nm, 733.0nm, 738.3nm, 754.1nm, 770.1nm, 775.4nm, 791.4nm, 807.4nm, 812.8nm, 872.0nm, 893.7nm, 899.2nm, 904.6nm, 975.8nm, 1020.1nm, 1025.6nm	390.66nm, 410.45nm, 455.28nm, 500.52nm, 551.28nm, 664.75nm, 669.97nm, 690.89nm, 738.26nm, 796.71nm, 802.06nm
MC	405.50nm, 722.42nm, 948.32nm, 959.30nm	738.3 nm, 748.8nm, 754.1nm, 888.3nm, 1014.5nm	485.4nm, 597.4nm,696.1nm, 727.7nm, 733.0nm, 7383.nm, 743.5nm, 748.8nm, 861.2nm, 915.5nm, 926.4nm, 931.9nm, 937.4nm, 992.4nm, 1025.6nm	515.70nm, 556.38nm, 748.84nm,754.14nm, 759.44nm, 796.71nm, 872.01nm, 899.15nm

## Sheet: Sheet2
375.88	380.804	385.734	390.668	395.608	400.553	405.503	410.458	415.418	420.383	425.354	430.329	435.31	440.296	445.287	450.283	455.284	460.291	465.302	470.319	475.341	480.368	485.4	490.437	495.479	500.527	505.579	510.637	515.7	520.768	525.841	530.919	536.003	541.091	546.185	551.284	556.388	561.497	566.611	571.731	576.855	581.985	587.119	592.259	597.404	602.554	607.71	612.87	618.036	623.206
[truncated: 78 more columns]
